# Supplementary material for: 1-Bromo­methyl-1,4-diazo­niabicyclo­[2.2.2]octane tetra­chloridozincate
Source: Acta Crystallogr Sect E Struct Rep Online. 2011 Aug 27;67(Pt 9):m1297. doi: 10.1107/S1600536811032430 (PMC3200836; doi:10.1107/S1600536811032430)
Supplement: Supplementary file 1 [file e-67-m1297-sup1.cif]

##############################################################################
###                                                                        ###
###           Electronic papers (Acta Crystallographica Section C)         ###
###                                                                        ###
##############################################################################
#                                                                            #
# This paper is published electronically. It meets the data-validation       #
# criteria for publication in Acta Crystallographica Section C.              #
# The submission has been checked by a Section C Co-editor though the text   #
# in _publ_section_comments is the responsibility of the authors.            #
#                                                                            #
# Electronic papers are listed in the printed contents pages of an issue of  #
# Acta Crystallographica Section C within two months of acceptance and are   #
# available by email and via the online contents pages for that issue.       #
#                                                                            #
# Software is freely available for graphical display of the structure(s) in  #
# this CIF.  For information consult the CIF home page http://www.iucr.org/  #
# cif/home.html                                                              #
#                                                                            #
#            Copyright International Union of Crystallography                #
#                                                                            #
##############################################################################
data_I
_audit_creation_method     SHELXL-97
_chemical_name_systematic
;
1-Bromomethyl-1,4-diazoniabicyclo[2.2.2]octane tetrachloridozincate
;
_chemical_name_common     ?
_chemical_formula_moiety     'C7 H15 Br N2 2+, Cl4 Zn 2-'
_chemical_formula_sum     'C7 H15 Br Cl4 N2 Zn'
_chemical_formula_iupac     '(C7 H15 Br N2) [Zn Cl4]'
_chemical_formula_weight     414.30
_chemical_melting_point     ?
_symmetry_cell_setting     monoclinic
_symmetry_space_group_name_H-M     'P 21/c'
_symmetry_space_group_name_Hall     '-P 2ybc'
loop_
    _symmetry_equiv_pos_as_xyz
    'x, y, z'
    '-x, y+1/2, -z+1/2'
    '-x, -y, -z'
    'x, -y-1/2, z-1/2'
_cell_length_a     10.253(2)
_cell_length_b     12.214(2)
_cell_length_c     11.147(2)
_cell_angle_alpha     90.00
_cell_angle_beta     90.97(3)
_cell_angle_gamma     90.00
_cell_volume     1395.7(4)
_cell_formula_units_Z     4
_cell_measurement_reflns_used     12777
_cell_measurement_theta_min     3.15
_cell_measurement_theta_max     27.48
_cell_measurement_temperature     293(2)
_exptl_crystal_description     'Prism'
_exptl_crystal_colour     'Colorless'
_exptl_crystal_size_max     0.2000
_exptl_crystal_size_mid     0.2000
_exptl_crystal_size_min     0.2000
_exptl_crystal_density_diffrn     1.972
_exptl_crystal_density_meas     ?
_exptl_crystal_density_method     'not measured'
_exptl_crystal_F_000     816
_exptl_absorpt_coefficient_mu     5.360
_exptl_absorpt_correction_type     multi-scan
_exptl_absorpt_process_details     '(<i>CrystalClear</i>; Rigaku, 2005)'
_exptl_absorpt_correction_T_min     0.342
_exptl_absorpt_correction_T_max     0.356
_exptl_special_details
;
;
_diffrn_ambient_temperature     293(2)
_diffrn_radiation_type     MoK\a
_diffrn_radiation_wavelength     0.71073
_diffrn_radiation_source     'fine-focus sealed tube'
_diffrn_radiation_monochromator     graphite
_diffrn_measurement_device_type     'Rigaku SCXmini'
_diffrn_measurement_method     'CCD_Profile_fitting'
_diffrn_detector_area_resol_mean     13.6612
_diffrn_reflns_number     14183
_diffrn_reflns_av_R_equivalents     0.0398
_diffrn_reflns_av_sigmaI/netI     0.0312
_diffrn_reflns_theta_min     3.15
_diffrn_reflns_theta_max     27.48
_diffrn_reflns_theta_full     27.48
_diffrn_measured_fraction_theta_max     0.998
_diffrn_measured_fraction_theta_full     0.998
_diffrn_reflns_limit_h_min     -13
_diffrn_reflns_limit_h_max     13
_diffrn_reflns_limit_k_min     -15
_diffrn_reflns_limit_k_max     15
_diffrn_reflns_limit_l_min     -14
_diffrn_reflns_limit_l_max     14
_diffrn_standards_number     0
_diffrn_standards_interval_count     ?
_diffrn_standards_interval_time     ?
_diffrn_standards_decay_%     ?
_refine_special_details
;
Refinement of <i>F</i>^2^ against ALL reflections. The weighted <i>R</i>-factor
<i>wR</i> and goodness of fit <i>S</i> are based on <i>F</i>^2^, conventional
<i>R</i>-factors <i>R</i> are based on <i>F</i>, with <i>F</i> set to zero for
negative <i>F</i>^2^. The threshold expression of <i>F</i>^2^ >
\s(<i>F</i>^2^) is used only for calculating <i>R</i>-factors(gt) <i>etc</i>.
and is not relevant to the choice of reflections for refinement.
<i>R</i>-factors based on <i>F</i>^2^ are statistically about twice as large
as those based on <i>F</i>, and <i>R</i>- factors based on ALL data will be
even larger.
;
_reflns_number_total     3201
_reflns_number_gt     2698
_reflns_threshold_expression     I>2\s(I)
_refine_ls_structure_factor_coef     Fsqd
_refine_ls_matrix_type     full
_refine_ls_R_factor_all     0.0514
_refine_ls_R_factor_gt     0.0406
_refine_ls_wR_factor_gt     0.0943
_refine_ls_wR_factor_ref     0.0989
_refine_ls_goodness_of_fit_ref     1.122
_refine_ls_restrained_S_all     1.122
_refine_ls_number_reflns     3201
_refine_ls_number_parameters     136
_refine_ls_number_restraints     0
_refine_ls_hydrogen_treatment     constr
_refine_ls_weighting_scheme     calc
_refine_ls_weighting_details
         'calc w=1/[\s^2^(Fo^2^)+(0.0381P)^2^+2.7437P] where P=(Fo^2^+2Fc^2^)/3'
_atom_sites_solution_hydrogens     geom
_atom_sites_solution_primary     direct
_atom_sites_solution_secondary     difmap
_refine_ls_shift/su_max     0.000
_refine_ls_shift/su_mean     0.000
_refine_diff_density_max     1.120
_refine_diff_density_min     -0.918
_refine_ls_extinction_method     none
_refine_ls_extinction_coef     ?
loop_
    _atom_type_symbol
    _atom_type_description
    _atom_type_scat_dispersion_real
    _atom_type_scat_dispersion_imag
    _atom_type_scat_source
    'C' 'C' 0.0033 0.0016
                         'International Tables Vol C Tables 4.2.6.8 and 6.1.1.4'
    'H' 'H' 0.0000 0.0000
                         'International Tables Vol C Tables 4.2.6.8 and 6.1.1.4'
    'N' 'N' 0.0061 0.0033
                         'International Tables Vol C Tables 4.2.6.8 and 6.1.1.4'
    'Cl' 'Cl' 0.1484 0.1585
                         'International Tables Vol C Tables 4.2.6.8 and 6.1.1.4'
    'Zn' 'Zn' 0.2839 1.4301
                         'International Tables Vol C Tables 4.2.6.8 and 6.1.1.4'
    'Br' 'Br' -0.2901 2.4595
                         'International Tables Vol C Tables 4.2.6.8 and 6.1.1.4'
_computing_data_collection     '<i>CrystalClear</i> (Rigaku, 2005)'
_computing_cell_refinement     '<i>CrystalClear</i> (Rigaku, 2005)'
_computing_data_reduction     '<i>CrystalClear</i> (Rigaku, 2005)'
_computing_structure_solution     '<i>SHELXS97</i> (Sheldrick, 2008)'
_computing_structure_refinement     '<i>SHELXL97</i> (Sheldrick, 2008)'
_computing_molecular_graphics     '<i>SHELXTL</i> (Sheldrick, 2008)'
_computing_publication_material     '<i>SHELXL97</i> (Sheldrick, 2008)'
loop_
    _atom_site_type_symbol
    _atom_site_label
    _atom_site_fract_x
    _atom_site_fract_y
    _atom_site_fract_z
    _atom_site_U_iso_or_equiv
    _atom_site_adp_type
    _atom_site_calc_flag
    _atom_site_refinement_flags
    _atom_site_occupancy
    _atom_site_symmetry_multiplicity
    _atom_site_disorder_assembly
    _atom_site_disorder_group
    Zn Zn1 0.22858(4) 0.07443(4) 0.21406(4) 0.02816(13) Uani d . 1 1 . .
    Br Br1 0.60658(5) 0.19087(4) 0.46852(4) 0.04538(15) Uani d . 1 1 . .
    Cl Cl1 0.06383(9) 0.14865(9) 0.09911(9) 0.0345(2) Uani d . 1 1 . .
    Cl Cl2 0.41010(10) 0.13065(10) 0.11498(9) 0.0379(2) Uani d . 1 1 . .
    Cl Cl3 0.21448(13) -0.10851(8) 0.23132(11) 0.0455(3) Uani d . 1 1 . .
    Cl Cl4 0.22216(16) 0.14841(9) 0.40008(9) 0.0534(4) Uani d . 1 1 . .
    N N1 0.7521(3) 0.0408(2) 0.3236(3) 0.0220(6) Uani d . 1 1 . .
    C C5 0.7422(4) 0.1103(3) 0.2117(3) 0.0294(8) Uani d . 1 1 . .
    H H5A 0.8157 0.1601 0.2089 0.035 Uiso calc R 1 1 . .
    H H5B 0.6628 0.1534 0.2130 0.035 Uiso calc R 1 1 . .
    N N2 0.7501(3) -0.0797(3) 0.1395(3) 0.0299(7) Uani d . 1 1 . .
    H H2C 0.7495 -0.1232 0.0732 0.036 Uiso calc R 1 1 . .
    C C2 0.6364(4) -0.1081(4) 0.2143(4) 0.0383(10) Uani d . 1 1 . .
    H H2A 0.6409 -0.1847 0.2371 0.046 Uiso calc R 1 1 . .
    H H2B 0.5562 -0.0967 0.1686 0.046 Uiso calc R 1 1 . .
    C C4 0.8766(4) -0.0259(4) 0.3192(4) 0.0313(9) Uani d . 1 1 . .
    H H4A 0.8840 -0.0717 0.3900 0.038 Uiso calc R 1 1 . .
    H H4B 0.9514 0.0228 0.3181 0.038 Uiso calc R 1 1 . .
    C C6 0.7411(4) 0.0367(3) 0.1011(3) 0.0316(9) Uani d . 1 1 . .
    H H6A 0.6614 0.0482 0.0548 0.038 Uiso calc R 1 1 . .
    H H6B 0.8143 0.0548 0.0508 0.038 Uiso calc R 1 1 . .
    C C3 0.8752(4) -0.0969(4) 0.2076(4) 0.0371(10) Uani d . 1 1 . .
    H H3A 0.9483 -0.0780 0.1576 0.045 Uiso calc R 1 1 . .
    H H3B 0.8836 -0.1733 0.2302 0.045 Uiso calc R 1 1 . .
    C C1 0.6368(4) -0.0367(3) 0.3260(4) 0.0315(9) Uani d . 1 1 . .
    H H1A 0.5564 0.0049 0.3290 0.038 Uiso calc R 1 1 . .
    H H1B 0.6425 -0.0824 0.3971 0.038 Uiso calc R 1 1 . .
    C C7 0.7626(4) 0.1111(4) 0.4357(3) 0.0341(9) Uani d . 1 1 . .
    H H7A 0.8338 0.1626 0.4267 0.041 Uiso calc R 1 1 . .
    H H7B 0.7835 0.0645 0.5038 0.041 Uiso calc R 1 1 . .
loop_
    _atom_site_aniso_label
    _atom_site_aniso_U_11
    _atom_site_aniso_U_22
    _atom_site_aniso_U_33
    _atom_site_aniso_U_12
    _atom_site_aniso_U_13
    _atom_site_aniso_U_23
    Zn1 0.0349(3) 0.0251(2) 0.0246(2) -0.00060(18) 0.00461(18) 0.00046(18)
    Br1 0.0530(3) 0.0438(3) 0.0399(3) 0.0122(2) 0.0152(2) -0.0048(2)
    Cl1 0.0290(5) 0.0422(6) 0.0323(5) -0.0009(4) 0.0019(4) 0.0055(4)
    Cl2 0.0273(5) 0.0515(6) 0.0351(5) -0.0061(4) 0.0039(4) -0.0019(5)
    Cl3 0.0708(8) 0.0177(5) 0.0478(6) 0.0032(5) -0.0015(6) 0.0023(4)
    Cl4 0.1096(11) 0.0293(5) 0.0214(5) 0.0050(6) 0.0062(6) 0.0014(4)
    N1 0.0254(15) 0.0230(15) 0.0178(14) 0.0006(12) 0.0041(12) 0.0003(12)
    C5 0.041(2) 0.0245(19) 0.0231(19) -0.0007(16) 0.0025(17) 0.0050(15)
    N2 0.0380(19) 0.0261(17) 0.0258(16) 0.0002(14) 0.0020(14) -0.0046(13)
    C2 0.041(2) 0.031(2) 0.043(2) -0.0126(19) 0.008(2) -0.0026(19)
    C4 0.030(2) 0.036(2) 0.028(2) 0.0072(17) 0.0029(16) -0.0013(17)
    C6 0.045(2) 0.029(2) 0.0209(19) 0.0009(18) 0.0001(17) -0.0003(16)
    C3 0.038(2) 0.034(2) 0.039(2) 0.0142(18) -0.0051(19) -0.0089(19)
    C1 0.030(2) 0.034(2) 0.031(2) -0.0063(17) 0.0062(16) 0.0022(17)
    C7 0.040(2) 0.040(2) 0.0229(19) 0.0052(18) 0.0022(17) -0.0085(17)
_geom_special_details
;
All e.s.d.'s (except the e.s.d. in the dihedral angle between two l.s. planes)
are estimated using the full covariance matrix. The cell e.s.d.'s are taken
into account individually in the estimation of e.s.d.'s in distances, angles
and torsion angles; correlations between e.s.d.'s in cell parameters are only
used when they are defined by crystal symmetry. An approximate (isotropic)
treatment of cell e.s.d.'s is used for estimating e.s.d.'s involving l.s.
planes.
;
loop_
    _geom_bond_atom_site_label_1
    _geom_bond_atom_site_label_2
    _geom_bond_site_symmetry_2
    _geom_bond_distance
    _geom_bond_publ_flag
    Zn1 Cl3 . 2.2475(12) ?
    Zn1 Cl4 . 2.2639(12) ?
    Zn1 Cl2 . 2.2858(12) ?
    Zn1 Cl1 . 2.2899(12) ?
    Br1 C7 . 1.913(4) ?
    N1 C5 . 1.511(5) ?
    N1 C1 . 1.515(5) ?
    N1 C4 . 1.516(5) ?
    N1 C7 . 1.519(5) ?
    C5 C6 . 1.525(5) ?
    C5 H5A . 0.9700 ?
    C5 H5B . 0.9700 ?
    N2 C2 . 1.486(5) ?
    N2 C6 . 1.487(5) ?
    N2 C3 . 1.494(5) ?
    N2 H2C . 0.9100 ?
    C2 C1 . 1.521(6) ?
    C2 H2A . 0.9700 ?
    C2 H2B . 0.9700 ?
    C4 C3 . 1.516(5) ?
    C4 H4A . 0.9700 ?
    C4 H4B . 0.9700 ?
    C6 H6A . 0.9700 ?
    C6 H6B . 0.9700 ?
    C3 H3A . 0.9700 ?
    C3 H3B . 0.9700 ?
    C1 H1A . 0.9700 ?
    C1 H1B . 0.9700 ?
    C7 H7A . 0.9700 ?
    C7 H7B . 0.9700 ?
loop_
    _geom_angle_atom_site_label_1
    _geom_angle_atom_site_label_2
    _geom_angle_atom_site_label_3
    _geom_angle_site_symmetry_1
    _geom_angle_site_symmetry_3
    _geom_angle
    _geom_angle_publ_flag
    Cl3 Zn1 Cl4 . . 108.39(5) ?
    Cl3 Zn1 Cl2 . . 113.21(5) ?
    Cl4 Zn1 Cl2 . . 111.05(5) ?
    Cl3 Zn1 Cl1 . . 113.17(5) ?
    Cl4 Zn1 Cl1 . . 108.78(5) ?
    Cl2 Zn1 Cl1 . . 102.10(4) ?
    C5 N1 C1 . . 108.9(3) ?
    C5 N1 C4 . . 108.7(3) ?
    C1 N1 C4 . . 108.8(3) ?
    C5 N1 C7 . . 111.4(3) ?
    C1 N1 C7 . . 112.5(3) ?
    C4 N1 C7 . . 106.5(3) ?
    N1 C5 C6 . . 109.6(3) ?
    N1 C5 H5A . . 109.7 ?
    C6 C5 H5A . . 109.7 ?
    N1 C5 H5B . . 109.7 ?
    C6 C5 H5B . . 109.7 ?
    H5A C5 H5B . . 108.2 ?
    C2 N2 C6 . . 109.8(3) ?
    C2 N2 C3 . . 110.9(3) ?
    C6 N2 C3 . . 109.2(3) ?
    C2 N2 H2C . . 108.9 ?
    C6 N2 H2C . . 108.9 ?
    C3 N2 H2C . . 108.9 ?
    N2 C2 C1 . . 109.5(3) ?
    N2 C2 H2A . . 109.8 ?
    C1 C2 H2A . . 109.8 ?
    N2 C2 H2B . . 109.8 ?
    C1 C2 H2B . . 109.8 ?
    H2A C2 H2B . . 108.2 ?
    N1 C4 C3 . . 109.8(3) ?
    N1 C4 H4A . . 109.7 ?
    C3 C4 H4A . . 109.7 ?
    N1 C4 H4B . . 109.7 ?
    C3 C4 H4B . . 109.7 ?
    H4A C4 H4B . . 108.2 ?
    N2 C6 C5 . . 109.3(3) ?
    N2 C6 H6A . . 109.8 ?
    C5 C6 H6A . . 109.8 ?
    N2 C6 H6B . . 109.8 ?
    C5 C6 H6B . . 109.8 ?
    H6A C6 H6B . . 108.3 ?
    N2 C3 C4 . . 109.4(3) ?
    N2 C3 H3A . . 109.8 ?
    C4 C3 H3A . . 109.8 ?
    N2 C3 H3B . . 109.8 ?
    C4 C3 H3B . . 109.8 ?
    H3A C3 H3B . . 108.2 ?
    N1 C1 C2 . . 109.6(3) ?
    N1 C1 H1A . . 109.8 ?
    C2 C1 H1A . . 109.8 ?
    N1 C1 H1B . . 109.8 ?
    C2 C1 H1B . . 109.8 ?
    H1A C1 H1B . . 108.2 ?
    N1 C7 Br1 . . 113.4(3) ?
    N1 C7 H7A . . 108.9 ?
    Br1 C7 H7A . . 108.9 ?
    N1 C7 H7B . . 108.9 ?
    Br1 C7 H7B . . 108.9 ?
    H7A C7 H7B . . 107.7 ?
loop_
    _geom_hbond_atom_site_label_D
    _geom_hbond_atom_site_label_H
    _geom_hbond_atom_site_label_A
    _geom_hbond_site_symmetry_A
    _geom_hbond_distance_DH
    _geom_hbond_distance_HA
    _geom_hbond_distance_DA
    _geom_hbond_angle_DHA
    N2 H2C Cl2 3_655 0.91 2.64 3.313(4) 131.4
    N2 H2C Cl1 3_655 0.91 2.75 3.405(4) 129.6
    N2 H2C Cl4 2_645 0.91 2.82 3.363(3) 119.5
data_global
_journal_date_recd_electronic     2011-08-09
_journal_date_accepted     2011-08-10
_journal_name_full     'Acta Crystallographica, Section E'
_journal_year     2011
_journal_volume     67
_journal_issue      9
_journal_page_first     em1297
_journal_page_last     em1297
_journal_paper_category     QM
_journal_coeditor_code     QM2022
_publ_contact_author_name     'Ping-ping Shi'
_publ_contact_author_address
;
Ordered Matter Science Research Center,
College of Chemistry and Chemical,
Engineering, Southeast University,
Nanjing 211189
People's Republic of China
;
_publ_contact_author_email     shipingping1990@126.com
_publ_contact_author_fax     ?
_publ_contact_author_phone     ?
_publ_section_title
;
1-Bromomethyl-1,4-diazoniabicyclo[2.2.2]octane tetrachloridozincate
;
loop_
    _publ_author_name
    _publ_author_footnote
    _publ_author_address
    'Shi, Ping Ping' .
;
Ordered Matter Science Research Center,
College of Chemistry and Chemical,
Engineering, Southeast University,
Nanjing 211189, People's Republic of China
;
_publ_section_abstract
;
The reaction of 1-bromomethyl-1,4-diazoniabicyclo[2.2.2]octane bromide, zinc
chloride and hydrochloric acid in water yields the title compound,
(C~7~H~15~BrN~2~)[ZnCl~4~]. In the crystal, the components are linked by
N---H...Cl hydrogen bonds. The Zn atom has an approximately tetrahedral
coordination geometry.
;
_publ_section_comment
;
Ferroelectric materials have so many potential applications in memory storage
that they attract much attention(Fu <i>et al.</i>, 2009; Ye <i>et
al.</i>,
2009; Zhang <i>et al.</i>, 2009). In order to find more
dielectric or
ferroelectric materials, many novel compounds have been synthesized. Thereinto
1,4-diazoniabicyclo[2.2.2]octane (DABCO) salts with inorganic tetrahedral
anions exhibit exceptional properties (Szafra\'nski <i>et
al.</i>,2002).
Furthermore, DABCO can undergo substitution with dibromomethane to obtain
1-Bromomethyl-DABCO bromide (Finke <i>et al.</i>,2010).
Therefore, we report the single-crystal structure of the title copound which
consists of a 1-Bromomethyl-1,4-diazoniabicyclo[2.2.2]octane-1,4-diium cation
and a tetrachloridozincate dianion(Fig.1).In the ctystal structure,as showed
in the packing diagram(Fig.2), the protonated N2 atom of DABCO derivant
interacts <i>via</i> a trifurcated hydrogen bond with three Cl atoms of the
two neighbouring anions.
However, within the measured temperature range from 190 K to near its melting
point(m.p. > 473 K), the dielectric constant of the title compound is basically
temperature-independant, suggesting that this material should be not a real
ferroelectric.
;
_publ_section_acknowledgements
;
The authors are grateful to the starter fund of Southeast University for
financial support to purchase the X-ray diffractometer.
;
_publ_section_references
;
Finke, A. D., Gray, D. L. & Moore, J. S. (2010). <i>Acta Cryst.</i>
E<b>66</b>, o377.
Fu, D. W., Ge, J. Z., Dai, J., Ye, H. Y. & Qu, Z. R. (2009). <i>Inorg.
Chem. Commun.</i> <b>12</b>, 994--997.
Rigaku  (2005). <i>CrystalClear</i>. Rigaku Americas Corporation, The
Woodlands, Texas, USA.
Sheldrick, G. M. (2008). <i>Acta Cryst.</i> A<b>64</b>, 112--122.
Szafra\'nski, M., Katrusiak, A. & McIntyre, G. J. (2002). <i>Phys. Rev.
Lett.</i> <b>89</b>, 215507-1--215507-4.
Ye, H. Y., Fu, D. W., Zhang, Y., Zhang, W., Xiong, R. G. & Huang, S. P.
(2009). <i>J. Am. Chem. Soc.</i> <b>131</b>, 42--43.
Zhang, W., Cheng, L. Z., Xiong, R. G., Nakamura, T. & Huang, S. P.
(2009). <i>J. Am. Chem. Soc.</i> <b>131</b>, 12544--12545.
;
_publ_section_related_literature
;
For applications of ferroelectric materials, see: Fu <i>et al.</i>
(2009); Ye
<i>et al.</i> (2009); Zhang <i>et al.</i>(2009).
1,4-diazoniabicyclo[2.2.2]octane (DABCO) salts with inorganic tetrahedral
anions exhibit exceptional properties, see: Szafra\'nski <i>et al.</i>
(2002).
Furthermore, DABCO can undergo substitution with dibromomethane to obtain
1-bromomethyl-DABCO bromide, see: Finke <i>et al.</i> (2010).
;
_publ_section_exptl_prep
;
The mixture solution of 1,4-diazoniabicyclo[2.2.2]octane (20 mmol,2.24 g) and
dibromomethane (20 mmol,3.48 g) in acetone was stirred for three hours. A white
precipite of 1-Bromomethyl-1,4-diazoniabicyclo[2.2.2]octane-1-ium bromide(1)
was synthesized. At room temperature,by slow evaporation of a hydrochloric acid
solution containing 1 (20 mmol,5.72 g) and zinc chloride (20 mmol,2.72
g),colorless crystals of the title copound suitable for X-ray analysis were
obtained.
;
_publ_section_exptl_refinement
;
All H atoms were positioned geometrically with C---H = 0.97 \%A, <i>N</i>---H =
0.91 \%A, and refined using a riding model, with <i>U</i>~iso~(H) =
1.2~eq~(C,<i>N</i>).
;
