# Supplementary material for: 1-Bromo­methyl-1,4-diazo­niabicyclo­[2.2.2]octane tetra­chloridozincate
Source: Acta Crystallogr Sect E Struct Rep Online. 2011 Aug 27;67(Pt 9):m1297. doi: 10.1107/S1600536811032430 (PMC3200836; doi:10.1107/S1600536811032430)
Supplement: Supplementary file 2 [file e-67-m1297-Isup2.hkl]

# 
# h,k,l, Fc-squared, Fo-squared, sigma(Fo-squared) and status flag 
# 
data_I
_shelx_title ' 1 in P2(1)/c' 
_shelx_refln_list_code          4 
_shelx_F_calc_maximum      235.57 
_exptl_crystal_F_000       816.00 
_reflns_d_resolution_high  0.7700 
 
loop_ 
 _symmetry_equiv_pos_as_xyz 
 'x, y, z' 
 '-x, y+1/2, -z+1/2' 
 '-x, -y, -z' 
 'x, -y-1/2, z-1/2' 
 
_cell_length_a    10.2532 
_cell_length_b    12.2138 
_cell_length_c    11.1470 
_cell_angle_alpha  90.000 
_cell_angle_beta   90.971 
_cell_angle_gamma  90.000 
 
_shelx_F_squared_multiplier     1.000 
 
loop_ 
 _refln_index_h 
 _refln_index_k 
 _refln_index_l 
 _refln_F_squared_calc 
 _refln_F_squared_meas 
 _refln_F_squared_sigma 
 _refln_observed_status 
   2   0   0    55494.66    36011.07    672.10 o 
   3   0   0      306.66      493.71     23.84 o 
   4   0   0      750.06      864.90     17.57 o 
   5   0   0    36591.11    31472.79    477.68 o 
   6   0   0    37806.70    35076.75    642.26 o 
   7   0   0     7836.59     7598.28    151.49 o 
   8   0   0     4013.27     3837.52     90.11 o 
   9   0   0        2.90       28.11     10.94 o 
  10   0   0       30.70       56.40     18.41 o 
  11   0   0     3416.01     3316.28    169.27 o 
  12   0   0       48.33       66.63     20.50 o 
  13   0   0      432.39      369.30     71.56 o 
   2   1   0    12723.48    11142.67    150.45 o 
   3   1   0      580.21      446.22      6.03 o 
   4   1   0     1419.30     1534.99     23.44 o 
   5   1   0     3823.68     3821.30     67.18 o 
   6   1   0       50.90       63.00     11.47 o 
   7   1   0      568.37      614.29     16.75 o 
   8   1   0     1289.26     1266.51     29.80 o 
   9   1   0        4.69        3.66      9.62 o 
  10   1   0      430.95      451.11     21.00 o 
  11   1   0      802.40      898.87     33.82 o 
  12   1   0       61.52       82.45     16.55 o 
  13   1   0      123.40      176.76     51.64 o 
   0   2   0     5118.57     5215.89     34.30 o 
   1   2   0     5145.42     4653.27     35.62 o 
   2   2   0    19089.11    18074.47    185.03 o 
   3   2   0     3525.57     3447.76     31.12 o 
   4   2   0    13092.72    12789.56    143.14 o 
   5   2   0      934.86      917.68     16.74 o 
   6   2   0       97.39      172.27     14.69 o 
   7   2   0      417.18      459.01     14.76 o 
   8   2   0      532.67      540.18     19.55 o 
   9   2   0     3104.85     2981.19     60.74 o 
  10   2   0      920.97      954.08     29.59 o 
  11   2   0       23.91       40.15     12.89 o 
  12   2   0        3.04        2.79     12.53 o 
  13   2   0        3.72       22.62     41.76 o 
   1   3   0    17189.78    15025.31    104.18 o 
   2   3   0     2685.24     2539.55     42.03 o 
   3   3   0     5114.12     5835.30     51.46 o 
   4   3   0     1395.13     1306.59     17.34 o 
   5   3   0      448.75      356.98      9.41 o 
   6   3   0     3775.76     3709.22     65.28 o 
   7   3   0     3868.61     3873.37     58.55 o 
   8   3   0       63.82       75.95      8.28 o 
   9   3   0       25.79       46.70      9.30 o 
  10   3   0      445.35      486.85     21.56 o 
  11   3   0       18.57        7.02     10.25 o 
  12   3   0      759.67      924.53     59.88 o 
  13   3   0       11.68       -0.72     24.77 o 
   0   4   0    50485.99    42538.86    504.53 o 
   1   4   0      484.23      547.74      6.11 o 
   2   4   0     5428.68     5846.50     66.39 o 
   3   4   0     1482.03     1528.66     23.68 o 
   4   4   0     2345.33     2482.83     28.54 o 
   5   4   0     4466.92     4646.25     57.52 o 
   6   4   0     4981.14     5094.38     69.04 o 
   7   4   0     1424.75     1429.98     29.77 o 
   8   4   0      353.93      452.39     25.61 o 
   9   4   0       55.91       86.34     12.69 o 
  10   4   0       12.22       27.49     10.60 o 
  11   4   0      957.28      822.16     46.10 o 
  12   4   0      128.33      147.62     33.16 o 
   1   5   0      290.56      316.09     20.20 o 
   2   5   0      129.25      170.48      7.52 o 
   3   5   0     2531.46     2548.68     39.13 o 
   4   5   0     1785.99     1881.07     27.45 o 
   5   5   0      434.75      544.41     13.87 o 
   6   5   0       40.37       68.94     18.99 o 
   7   5   0      493.75      489.34     15.36 o 
   8   5   0      723.88      789.18     23.27 o 
   9   5   0      474.38      433.31     19.44 o 
  10   5   0      595.70      604.06     31.85 o 
  11   5   0      330.60      329.71     29.89 o 
  12   5   0        3.31      -14.77     16.43 o 
   0   6   0      171.32      207.13     13.49 o 
   1   6   0      959.07      892.79     13.14 o 
   2   6   0    14110.23    15198.01    206.15 o 
   3   6   0     2683.79     2691.88     45.12 o 
   4   6   0     9889.89    10333.84    151.96 o 
   5   6   0       21.91       52.77      9.54 o 
   6   6   0        2.63       11.06      6.88 o 
   7   6   0      888.76      916.13     35.27 o 
   8   6   0      846.51      865.91     29.68 o 
   9   6   0     3347.52     3093.54     79.54 o 
  10   6   0      337.50      361.87     26.74 o 
  11   6   0       54.48       54.05     20.66 o 
  12   6   0        9.37       -3.81     19.80 o 
   1   7   0      454.82      444.83     13.26 o 
   2   7   0     7793.52     7628.58    115.29 o 
   3   7   0     5100.40     5226.11     85.45 o 
   4   7   0      524.03      531.36     20.92 o 
   5   7   0       64.32       89.70     11.19 o 
   6   7   0       69.78       74.20     10.24 o 
   7   7   0     1765.73     1767.61     46.51 o 
   8   7   0     1693.88     1638.02     46.99 o 
   9   7   0       47.69       50.74     13.24 o 
  10   7   0        1.84       -5.78     15.33 o 
  11   7   0       19.30        6.00     16.00 o 
   0   8   0     2572.53     2285.44    162.89 o 
   1   8   0     1332.01     1281.47     21.37 o 
   2   8   0      717.57      723.83     20.23 o 
   3   8   0      232.34      241.58     15.83 o 
   4   8   0       19.58       33.77      9.41 o 
   5   8   0     1360.75     1323.90     49.05 o 
   6   8   0      710.49      792.04     28.86 o 
   7   8   0      213.82      249.41     20.74 o 
   8   8   0     1395.41     1526.94     49.64 o 
   9   8   0        0.72       -2.71     12.46 o 
  10   8   0        9.45       36.45     24.06 o 
  11   8   0       81.93      109.78     33.38 o 
   1   9   0       83.15      128.75     12.52 o 
   2   9   0     3341.70     3152.48     64.00 o 
   3   9   0    13013.99    13053.69    231.42 o 
   4   9   0       17.48       60.44     28.63 o 
   5   9   0      811.86      802.76     28.36 o 
   6   9   0      720.03      696.95     28.30 o 
   7   9   0      112.46      172.25     17.66 o 
   8   9   0     1712.14     1793.59     61.21 o 
   9   9   0      800.24      801.44     49.25 o 
  10   9   0      511.41      562.90     50.18 o 
   0  10   0      318.35      315.88     17.22 o 
   1  10   0     1547.23     1457.55     37.57 o 
   2  10   0       22.36       80.85     17.25 o 
   3  10   0       23.63       23.16      9.78 o 
   4  10   0      972.60      996.39     44.42 o 
   5  10   0      895.88      888.11     33.17 o 
   6  10   0        8.10       37.09     18.61 o 
   7  10   0       31.87       44.94     15.99 o 
   8  10   0      564.48      510.00     72.96 o 
   9  10   0        3.98       22.79     24.65 o 
  10  10   0      236.64      190.38     36.25 o 
   1  11   0     9543.27     9198.50    273.86 o 
   2  11   0      239.93      197.46     21.89 o 
   3  11   0     3215.64     3097.67     77.47 o 
   4  11   0      681.35      667.29     33.48 o 
   5  11   0     3035.19     2800.55     74.14 o 
   6  11   0     3250.08     3078.11     83.46 o 
   7  11   0      901.82      873.73     38.21 o 
   8  11   0      629.11      614.30     45.78 o 
   9  11   0       53.60       73.36     28.10 o 
   0  12   0        2.18       -7.81     46.43 o 
   1  12   0      506.37      490.59     36.30 o 
   2  12   0      289.45      346.17     46.91 o 
   3  12   0      307.52      334.80     21.27 o 
   4  12   0      931.70      954.56     39.55 o 
   5  12   0       21.32       10.02     16.52 o 
   6  12   0       59.85      105.50     22.08 o 
   7  12   0      131.42      127.08     25.88 o 
   8  12   0        7.18        3.26     25.94 o 
   1  13   0      646.31      640.68     35.40 o 
   2  13   0        3.67       20.80     14.94 o 
   3  13   0       58.74       47.32     17.75 o 
   4  13   0      335.86      300.95     25.67 o 
   5  13   0      607.20      552.39     33.64 o 
   6  13   0      255.97      221.40     40.44 o 
   7  13   0       26.60       -1.91     17.91 o 
   0  14   0       23.50       67.32     48.29 o 
   1  14   0      263.22      326.83     56.81 o 
   2  14   0       58.40       85.99     24.41 o 
   3  14   0       25.97       85.76     31.81 o 
   4  14   0      389.47      372.17     32.59 o 
   5  14   0        0.14      -29.08     29.08 o 
   6  14   0       77.28       60.30     32.22 o 
   1  15   0     3071.43     3043.87    116.88 o 
   2  15   0      129.80      117.65     22.61 o 
   3  15   0      407.14      376.74     37.18 o 
   4  15   0      332.43      299.23     55.83 o 
 -13   1   1       38.95       48.42     25.82 o 
 -12   1   1      428.95      375.28     33.27 o 
 -11   1   1       53.98       79.00     21.51 o 
 -10   1   1      553.88      481.15     23.48 o 
  -9   1   1      822.27      891.57     26.33 o 
  -8   1   1     3440.66     3367.79     62.85 o 
  -7   1   1       37.50       37.63      8.03 o 
  -6   1   1     3118.42     3203.02     42.64 o 
  -5   1   1     3188.97     3358.44     45.00 o 
  -4   1   1     1941.15     2194.17     32.74 o 
  -3   1   1     5158.81     5235.86     52.34 o 
  -2   1   1     3650.94     4235.62     59.50 o 
  -1   1   1     5959.73     6964.49     52.22 o 
   1   1   1      125.48      338.91      6.50 o 
   2   1   1     1341.13     1227.89     18.42 o 
   3   1   1     5987.87     6336.77     56.54 o 
   4   1   1    11131.83    10867.11    189.65 o 
   5   1   1     8929.03     8226.43    219.95 o 
   6   1   1     8931.62     9381.97    114.92 o 
   7   1   1        4.93       21.46      6.35 o 
   8   1   1      307.80      308.50     17.96 o 
   9   1   1      762.90      775.31     24.58 o 
  10   1   1     1618.01     1514.22     39.07 o 
  11   1   1       62.03       74.02     22.17 o 
  12   1   1     1368.08     1226.06     54.45 o 
  13   1   1        7.03      -10.94     24.31 o 
 -13   2   1       36.05       23.93     43.56 o 
 -12   2   1     2216.94     2201.12     69.15 o 
 -11   2   1      781.77      872.56     31.89 o 
 -10   2   1        0.17       11.30      8.96 o 
  -9   2   1      408.70      446.63     22.06 o 
  -8   2   1     1382.80     1283.95     29.85 o 
  -7   2   1     1053.34     1118.15     24.52 o 
  -6   2   1    18585.76    18876.79    358.48 o 
  -5   2   1      146.76      133.98     10.92 o 
  -4   2   1     6782.56     6389.96     88.63 o 
  -3   2   1    17116.63    17166.46    150.21 o 
  -2   2   1     1552.39     2081.12     25.82 o 
  -1   2   1     9422.07     9261.57     78.50 o 
   0   2   1    15176.97    14210.81    120.68 o 
   1   2   1     5889.94     5951.23     44.42 o 
   2   2   1    15558.00    12400.74    215.83 o 
   3   2   1    16681.71    17213.99    154.01 o 
   4   2   1     2598.92     2742.07     29.71 o 
   5   2   1     7427.89     7231.54     80.75 o 
   6   2   1     1131.39     1313.28     25.62 o 
   7   2   1     5367.03     5331.21     75.41 o 
   8   2   1     1394.98     1545.93     48.27 o 
   9   2   1      456.55      451.26     18.83 o 
  10   2   1       38.77       75.27     11.90 o 
  11   2   1     1262.93     1269.35     62.30 o 
  12   2   1      114.53      105.30     19.76 o 
  13   2   1      401.84      454.83     68.75 o 
 -13   3   1      107.99       50.02     36.50 o 
 -12   3   1        6.53       -3.23     14.89 o 
 -11   3   1       49.25       27.27     11.87 o 
 -10   3   1      475.69      518.51     21.96 o 
  -9   3   1       25.12       51.26     10.54 o 
  -8   3   1     1600.18     1714.69     37.81 o 
  -7   3   1       16.13       90.89     13.57 o 
  -6   3   1      866.50      937.24     25.09 o 
  -5   3   1     1379.03     1278.21     40.22 o 
  -4   3   1      313.64      344.99     11.89 o 
  -3   3   1       69.49      129.21      9.36 o 
  -2   3   1     8806.63     9169.00     91.35 o 
  -1   3   1    21172.86    20394.57    194.15 o 
   0   3   1     4311.78     4327.81     50.88 o 
   1   3   1      427.57      334.22     10.60 o 
   2   3   1      738.27      896.94     11.88 o 
   3   3   1      143.35      118.86      5.59 o 
   4   3   1      341.58      314.29      7.77 o 
   5   3   1    10626.86    10332.05    116.63 o 
   6   3   1       31.01       65.21     13.19 o 
   7   3   1        3.00        8.17      5.05 o 
   8   3   1     1396.02     1445.70     31.99 o 
   9   3   1      267.79      261.08     23.51 o 
  10   3   1      418.03      362.61     29.25 o 
  11   3   1       49.25       71.09     22.80 o 
  12   3   1      117.68      114.22     23.40 o 
  13   3   1       23.01       12.56     28.10 o 
 -12   4   1       48.28       56.43     27.29 o 
 -11   4   1        1.89       -2.62     12.17 o 
 -10   4   1     1310.33     1262.16     34.41 o 
  -9   4   1      286.33      307.43     25.11 o 
  -8   4   1     3882.54     4070.68     83.02 o 
  -7   4   1     2874.65     2806.57     45.61 o 
  -6   4   1      124.76      105.83     10.94 o 
  -5   4   1      318.52      377.98     13.32 o 
  -4   4   1     8299.94     8473.92     99.89 o 
  -3   4   1    13015.67    12875.17    361.22 o 
  -2   4   1    31925.72    28043.30    253.39 o 
  -1   4   1     1516.58     1554.17     17.17 o 
   0   4   1       56.61      113.52      7.22 o 
   1   4   1      475.84      617.19      7.63 o 
   2   4   1      252.13      234.27     31.44 o 
   3   4   1    28080.78    26320.20    248.40 o 
   4   4   1     8731.87     8700.65     88.26 o 
   5   4   1     2131.19     2196.26     29.99 o 
   6   4   1     3707.04     3689.02     53.56 o 
   7   4   1      139.25      144.41     11.80 o 
   8   4   1      723.90      732.45     25.55 o 
   9   4   1     2549.03     2510.28     51.52 o 
  10   4   1      137.49      106.87     24.01 o 
  11   4   1      758.85      822.49     39.39 o 
  12   4   1      362.31      439.10     44.96 o 
 -12   5   1      343.60      296.45     41.12 o 
 -11   5   1       56.08      112.12     27.90 o 
 -10   5   1     2332.25     2307.99     74.40 o 
  -9   5   1     1325.35     1415.18     35.02 o 
  -8   5   1        8.40       61.78     15.05 o 
  -7   5   1      576.42      519.96     16.63 o 
  -6   5   1       43.91       46.77     10.25 o 
  -5   5   1    12919.95    12354.37    144.64 o 
  -4   5   1    16698.50    16703.65    192.07 o 
  -3   5   1       76.96      106.05      8.09 o 
  -2   5   1      402.18      463.43      8.33 o 
  -1   5   1      287.63      597.90     17.30 o 
   0   5   1    18357.54    17785.43    171.57 o 
   1   5   1    28954.16    27346.60    246.19 o 
   2   5   1       26.95       26.95      5.36 o 
   3   5   1     4400.36     4417.38     61.33 o 
   4   5   1       11.73       19.99      5.35 o 
   5   5   1      893.48      823.42     28.23 o 
   6   5   1    10566.83    10584.01    201.54 o 
   7   5   1      584.33      537.34     17.42 o 
   8   5   1     2235.25     2138.70     58.34 o 
   9   5   1      137.61      120.95     11.70 o 
  10   5   1       25.15       21.38     13.09 o 
  11   5   1      432.83      506.69     35.22 o 
  12   5   1      298.67      300.90     35.06 o 
 -12   6   1        8.46       -8.88     16.81 o 
 -11   6   1      431.42      399.80     45.78 o 
 -10   6   1       23.06       28.38     15.15 o 
  -9   6   1       78.24       72.10     13.89 o 
  -8   6   1      202.65      206.23     18.02 o 
  -7   6   1       13.69       25.58     12.11 o 
  -6   6   1      959.93      963.12     28.67 o 
  -5   6   1     1545.26     1579.21     37.58 o 
  -4   6   1     4534.62     4944.44     78.53 o 
  -3   6   1      178.62      141.34     14.09 o 
  -2   6   1      321.79      512.14     10.14 o 
  -1   6   1      804.34      804.88     18.92 o 
   0   6   1      585.48      644.61     12.12 o 
   1   6   1     1140.54     1190.14     18.05 o 
   2   6   1     9148.46     9150.89    129.42 o 
   3   6   1      796.01      855.54     50.28 o 
   4   6   1       28.36       49.55      7.63 o 
   5   6   1       29.74       57.31     10.91 o 
   6   6   1      862.22      840.06     30.18 o 
   7   6   1     2003.85     2027.71     49.77 o 
   8   6   1      271.33      240.90     17.36 o 
   9   6   1      631.02      578.04     52.39 o 
  10   6   1       65.93       46.78     15.72 o 
  11   6   1      290.61      355.16     32.38 o 
  12   6   1       80.04       61.27     22.64 o 
 -11   7   1       39.27       21.56     21.34 o 
 -10   7   1      210.18      183.10     33.41 o 
  -9   7   1     3133.82     2995.88     81.62 o 
  -8   7   1      768.20      803.41     30.92 o 
  -7   7   1      103.39      132.08     15.07 o 
  -6   7   1      733.33      741.15     28.39 o 
  -5   7   1        9.35       22.83      8.82 o 
  -4   7   1     1914.71     2006.30     43.97 o 
  -3   7   1    13863.47    13441.04    208.78 o 
  -2   7   1     2295.29     2360.16     41.41 o 
  -1   7   1     2530.58     2260.62     32.29 o 
   0   7   1      771.22      819.70     14.93 o 
   1   7   1       64.70       67.57      5.16 o 
   2   7   1     7556.07     7667.46    118.21 o 
   3   7   1      733.31      711.96     21.30 o 
   4   7   1     7570.57     7558.16    138.14 o 
   5   7   1      759.54      741.38     22.54 o 
   6   7   1       67.52       72.62     11.63 o 
   7   7   1       40.44       45.49     11.71 o 
   8   7   1     1795.87     1673.63     50.84 o 
   9   7   1      330.67      351.24     47.90 o 
  10   7   1     1024.00     1082.34     53.94 o 
  11   7   1        0.16       -2.11     16.33 o 
 -11   8   1      140.30      159.04     26.63 o 
 -10   8   1       21.69       41.52     22.09 o 
  -9   8   1       28.24       19.65     13.18 o 
  -8   8   1      611.08      624.14     32.77 o 
  -7   8   1      458.28      510.58     28.02 o 
  -6   8   1        6.04        2.84      7.61 o 
  -5   8   1       85.23      115.20     15.44 o 
  -4   8   1      400.00      414.26     19.64 o 
  -3   8   1     1555.71     1708.31     37.07 o 
  -2   8   1      116.24      149.23     16.63 o 
  -1   8   1     2798.10     2832.81     41.17 o 
   0   8   1     1132.23     1214.01     24.77 o 
   1   8   1      561.59      551.87     13.55 o 
   2   8   1      166.88      152.00     14.10 o 
   3   8   1     1238.35     1368.91     52.67 o 
   4   8   1      557.48      641.68     22.75 o 
   5   8   1       93.80      125.20     18.36 o 
   6   8   1      218.48      201.67     20.38 o 
   7   8   1      192.55      270.45     19.44 o 
   8   8   1        5.37        6.60     17.74 o 
   9   8   1      886.41      882.81     42.36 o 
  10   8   1       27.27       -0.45     12.84 o 
  11   8   1       49.94        3.02     20.16 o 
 -10   9   1      100.96       88.80     32.27 o 
  -9   9   1      162.22      221.95     37.45 o 
  -8   9   1       78.33      126.70     19.82 o 
  -7   9   1      562.95      565.94     27.93 o 
  -6   9   1       80.39      106.74     14.32 o 
  -5   9   1       87.42      130.55     14.81 o 
  -4   9   1      652.57      714.63     29.94 o 
  -3   9   1        4.16        0.96      7.64 o 
  -2   9   1       78.05      105.91     20.02 o 
  -1   9   1     1100.39     1092.23     24.34 o 
   0   9   1      211.11      222.94      9.92 o 
   1   9   1      163.85      296.67     32.12 o 
   2   9   1       58.47       75.67     10.52 o 
   3   9   1      125.00      155.67     15.39 o 
   4   9   1       23.38       23.74      7.99 o 
   5   9   1      805.76      801.99     30.30 o 
   6   9   1       23.82        9.96      9.48 o 
   7   9   1       40.32       51.29     22.77 o 
   8   9   1       47.31       62.37     21.76 o 
   9   9   1      194.88      226.19     28.67 o 
  10   9   1       93.17      144.33     26.21 o 
 -10  10   1        6.75       44.41     28.66 o 
  -9  10   1      448.94      392.24     55.49 o 
  -8  10   1       82.79      137.06     20.05 o 
  -7  10   1      360.56      428.41     28.41 o 
  -6  10   1      294.58      322.37     25.12 o 
  -5  10   1      471.73      506.79     25.58 o 
  -4  10   1     1321.85     1402.40     44.39 o 
  -3  10   1      412.56      419.17     21.59 o 
  -2  10   1     1437.96     1500.87     43.46 o 
  -1  10   1      223.73      268.12     16.83 o 
   0  10   1     2132.78     2127.84     37.09 o 
   1  10   1     1491.93     1574.56     40.50 o 
   2  10   1     2847.91     2780.78     65.92 o 
   3  10   1      677.43      629.68     28.31 o 
   4  10   1      159.99      187.85     16.62 o 
   5  10   1      971.67      885.74     33.41 o 
   6  10   1       26.22       36.41     17.01 o 
   7  10   1     2246.55     2113.55     77.57 o 
   8  10   1       94.44       83.67     26.02 o 
   9  10   1      756.01      792.19     52.08 o 
  10  10   1        0.48       35.19     21.64 o 
  -9  11   1     1096.64     1086.97     81.92 o 
  -8  11   1      188.47      277.49     31.16 o 
  -7  11   1       77.69      126.64     21.63 o 
  -6  11   1      810.40      817.23     41.88 o 
  -5  11   1      169.94      173.13     21.73 o 
  -4  11   1      904.88      943.67     36.16 o 
  -3  11   1     3447.32     3202.75     77.56 o 
  -2  11   1      550.13      594.94     50.19 o 
  -1  11   1     1321.75     1191.97     47.16 o 
   0  11   1      834.83      886.37     44.29 o 
   1  11   1      307.95      322.00     25.98 o 
   2  11   1     1736.53     1642.21     44.65 o 
   3  11   1      331.56      294.93     22.19 o 
   4  11   1     1485.35     1401.89     69.69 o 
   5  11   1      638.50      644.97     33.68 o 
   6  11   1      256.36      286.30     47.86 o 
   7  11   1       98.82      133.16     31.10 o 
   8  11   1      458.78      415.59     39.34 o 
   9  11   1       95.35       90.60     30.76 o 
  -8  12   1      137.52      148.24     63.85 o 
  -7  12   1     1998.54     1789.87     79.25 o 
  -6  12   1        9.68       26.35     15.00 o 
  -5  12   1      125.50      105.78     18.92 o 
  -4  12   1       23.82       30.54     12.11 o 
  -3  12   1      181.18      181.35     20.47 o 
  -2  12   1     4415.90     4125.29    103.38 o 
  -1  12   1     1316.89     1251.71     50.26 o 
   0  12   1     3736.14     3624.07    106.75 o 
   1  12   1        2.92       31.83     17.34 o 
   2  12   1       42.00       73.87     18.02 o 
   3  12   1      947.92      877.90     38.59 o 
   4  12   1     1686.02     1548.44     58.65 o 
   5  12   1     1075.05      998.35     48.63 o 
   6  12   1      552.95      580.74     46.33 o 
   7  12   1      185.92      201.77     33.00 o 
   8  12   1       46.43       27.57     21.29 o 
  -7  13   1      750.13      727.00     58.70 o 
  -6  13   1        1.12        8.92     15.47 o 
  -5  13   1     1119.56     1043.31     61.45 o 
  -4  13   1      373.42      404.25     25.32 o 
  -3  13   1        2.57        7.02     18.86 o 
  -2  13   1      141.68      167.59     22.94 o 
  -1  13   1      773.51      856.39     46.99 o 
   0  13   1      879.76      951.29     46.63 o 
   1  13   1     2429.86     2484.37     89.98 o 
   2  13   1      115.32       98.60     19.78 o 
   3  13   1      979.99      930.06     36.58 o 
   4  13   1      335.64      372.68     29.43 o 
   5  13   1       50.12       68.39     21.72 o 
   6  13   1     1018.37      975.28     55.15 o 
   7  13   1       98.57      140.34     28.74 o 
  -6  14   1      229.39      360.61     54.93 o 
  -5  14   1       13.50       11.58     19.91 o 
  -4  14   1        1.47       -8.65     17.05 o 
  -3  14   1      106.96      145.18     26.21 o 
  -2  14   1      958.46      878.22     56.39 o 
  -1  14   1      558.94      595.16     45.65 o 
   0  14   1        0.37       26.93     23.99 o 
   1  14   1       45.31       63.74     20.89 o 
   2  14   1      210.84      304.15     30.16 o 
   3  14   1      292.82      339.01     35.97 o 
   4  14   1      597.17      632.58     57.59 o 
   5  14   1       41.10       55.14     28.18 o 
   6  14   1       29.52       19.60     21.92 o 
  -4  15   1       32.27       39.21     23.36 o 
  -3  15   1      117.19      140.76     35.88 o 
  -2  15   1        1.02        2.26     15.34 o 
  -1  15   1      516.01      498.71     43.88 o 
   0  15   1       11.25       25.82     21.59 o 
   1  15   1      160.11      152.97     31.30 o 
   2  15   1        1.81       -3.84     16.15 o 
   3  15   1        0.68       15.26     23.65 o 
   4  15   1      117.17      175.51     37.48 o 
 -13   0   2        0.24       -9.09     35.66 o 
 -12   0   2      786.66      635.09     58.41 o 
 -11   0   2       18.54       55.01     20.98 o 
 -10   0   2     1726.44     1662.35     58.65 o 
  -9   0   2    11539.63    10402.16    893.60 o 
  -8   0   2        5.76       10.81     14.31 o 
  -7   0   2       53.90       74.84     11.05 o 
  -6   0   2     3596.06     3720.89     71.26 o 
  -5   0   2     2963.14     2774.83     48.04 o 
  -4   0   2    23878.73    23632.19    320.94 o 
  -3   0   2    54878.01    47133.31    732.02 o 
  -2   0   2    14541.85    15422.89    123.72 o 
  -1   0   2      591.75      424.44      9.40 o 
   0   0   2     6556.32     7099.71    225.94 o 
   1   0   2    31045.96    26451.41    271.30 o 
   2   0   2    47225.82    38212.68    306.50 o 
   3   0   2     2237.51     2604.14     45.80 o 
   4   0   2    12086.82    12174.12    157.87 o 
   5   0   2      464.81      576.12     42.15 o 
   6   0   2     3876.79     4237.16    180.47 o 
   7   0   2     7246.03     6950.75    129.38 o 
   8   0   2     1159.15     1084.80     68.32 o 
   9   0   2     2447.24     2181.38     58.28 o 
  10   0   2      308.98      266.26     31.70 o 
  11   0   2      273.68      184.01     43.38 o 
  12   0   2     1463.77     1388.57    131.04 o 
  13   0   2        2.74        3.57     16.54 o 
 -13   1   2       14.80       41.72     20.22 o 
 -12   1   2       59.59      151.82     24.19 o 
 -11   1   2       55.45       82.83     15.47 o 
 -10   1   2       27.98       25.27      8.74 o 
  -9   1   2        3.01       25.06      8.11 o 
  -8   1   2      171.55      217.57     27.53 o 
  -7   1   2     4227.76     4384.86     71.15 o 
  -6   1   2      666.79      598.97     15.52 o 
  -5   1   2     2560.63     2797.22     34.59 o 
  -4   1   2     2265.06     2354.82     28.96 o 
  -3   1   2     9457.73    10117.04     81.37 o 
  -2   1   2     1283.36     1063.05     15.90 o 
  -1   1   2    10058.78     9158.59     63.97 o 
   0   1   2      129.38      123.33      3.78 o 
   1   1   2     1608.67     1383.62     11.22 o 
   2   1   2    30377.09    26546.97    283.25 o 
   3   1   2     2759.85     2738.69     39.53 o 
   4   1   2      684.15      654.31     10.45 o 
   5   1   2        3.76        9.40      4.11 o 
   6   1   2     3075.67     2816.83     44.77 o 
   7   1   2     2989.62     3109.01     46.97 o 
   8   1   2     2035.31     2087.13     37.13 o 
   9   1   2      342.57      409.76     16.85 o 
  10   1   2       77.62      137.09     13.51 o 
  11   1   2      701.80      683.83     31.78 o 
  12   1   2      527.56      630.57     41.19 o 
  13   1   2       35.65       31.28     21.19 o 
 -13   2   2      324.47      250.35     47.11 o 
 -12   2   2       84.17      110.10     19.97 o 
 -11   2   2      375.94      408.00     23.50 o 
 -10   2   2       85.16       99.81     11.36 o 
  -9   2   2      228.58      227.30     17.81 o 
  -8   2   2     4846.01     4917.33     83.60 o 
  -7   2   2     1158.24     1162.47     23.99 o 
  -6   2   2     3398.62     3510.40     81.92 o 
  -5   2   2     5442.75     5535.45     65.68 o 
  -4   2   2       10.69       30.51      5.14 o 
  -3   2   2     3411.10     3315.57     31.12 o 
  -2   2   2     7064.42     7233.06     77.79 o 
  -1   2   2     4085.40     3904.41     61.93 o 
   0   2   2    37020.71    33399.02    283.90 o 
   1   2   2      484.93      409.62      8.79 o 
   2   2   2      150.26      255.70      6.58 o 
   3   2   2     2264.63     2494.15     21.86 o 
   4   2   2      965.08     1096.04     18.22 o 
   5   2   2     5569.15     5282.30     59.19 o 
   6   2   2     3272.62     3190.84     42.98 o 
   7   2   2      738.99      727.27     18.84 o 
   8   2   2       72.58       89.83      9.98 o 
   9   2   2      158.22      162.25     17.66 o 
  10   2   2      597.32      637.80     30.45 o 
  11   2   2      341.84      381.94     28.92 o 
  12   2   2        6.59       10.93     16.09 o 
  13   2   2       79.13      150.70    130.56 o 
 -12   3   2       16.20       27.09     16.64 o 
 -11   3   2      635.64      697.03     31.14 o 
 -10   3   2     1587.13     1676.28     44.53 o 
  -9   3   2      268.34      272.81     15.46 o 
  -8   3   2     1870.28     1942.25     39.69 o 
  -7   3   2      206.77      234.99     14.85 o 
  -6   3   2     1041.04     1094.38     21.94 o 
  -5   3   2     3142.64     2926.06     43.34 o 
  -4   3   2     1272.10     1327.67     30.20 o 
  -3   3   2     1878.39     1571.47     18.11 o 
  -2   3   2     5326.43     5324.90     50.70 o 
  -1   3   2        0.55       30.34      7.35 o 
   0   3   2     3497.33     3689.84     38.62 o 
   1   3   2     3864.78     3443.86     30.73 o 
   2   3   2      380.73      238.83      7.22 o 
   3   3   2     5979.31     5665.29     49.71 o 
   4   3   2      751.81      918.97     17.78 o 
   5   3   2       44.04       71.73      7.51 o 
   6   3   2      784.17      705.02     15.44 o 
   7   3   2       20.88       42.45     15.09 o 
   8   3   2     1232.57     1259.81     38.29 o 
   9   3   2      835.34      865.97     29.86 o 
  10   3   2      392.61      464.62     26.43 o 
  11   3   2       64.36       87.19     21.48 o 
  12   3   2      116.97      252.95     53.05 o 
 -12   4   2      102.84      115.27     67.01 o 
 -11   4   2      146.76      241.88     42.02 o 
 -10   4   2        3.04        2.01     15.51 o 
  -9   4   2     2055.01     1924.25     44.17 o 
  -8   4   2       11.82       17.47      7.98 o 
  -7   4   2      378.46      405.93     16.00 o 
  -6   4   2      319.48      352.04     12.89 o 
  -5   4   2       68.41       91.08      9.44 o 
  -4   4   2      271.50      317.19      8.64 o 
  -3   4   2     5579.96     5885.13     63.72 o 
  -2   4   2     2362.32     2797.49     32.39 o 
  -1   4   2        3.31       11.69      4.48 o 
   0   4   2     3008.18     3435.87     48.53 o 
   1   4   2      102.84       87.07      4.12 o 
   2   4   2     5323.37     5979.88     60.42 o 
   3   4   2     1661.52     1786.57     37.66 o 
   4   4   2      428.87      520.22     10.33 o 
   5   4   2     4014.20     4208.44     51.48 o 
   6   4   2      339.11      364.80     14.79 o 
   7   4   2      514.50      474.45     14.26 o 
   8   4   2     1022.17      967.11     24.47 o 
   9   4   2      258.44      299.05     28.90 o 
  10   4   2       29.32       95.26     13.87 o 
  11   4   2      170.63      164.83     27.38 o 
  12   4   2      575.94      548.74     47.97 o 
 -12   5   2      516.59      534.87     90.11 o 
 -11   5   2        2.79       12.41     12.57 o 
 -10   5   2      257.21      307.25     43.82 o 
  -9   5   2     1831.75     1800.76     49.94 o 
  -8   5   2       66.28       94.06     18.35 o 
  -7   5   2      412.51      414.96     17.05 o 
  -6   5   2     2677.72     2700.92     44.77 o 
  -5   5   2     3817.35     3739.66     51.32 o 
  -4   5   2      355.37      328.94     10.19 o 
  -3   5   2     9876.70    10018.60    124.03 o 
  -2   5   2     1640.53     1737.13     24.02 o 
  -1   5   2     4998.14     4892.57     55.06 o 
   0   5   2      364.01      404.68     10.10 o 
   1   5   2     7215.86     7472.31     76.01 o 
   2   5   2    18349.67    18036.41    174.81 o 
   3   5   2      596.68      652.32     12.15 o 
   4   5   2     1860.87     1858.35     25.47 o 
   5   5   2      241.11      263.67      9.29 o 
   6   5   2       99.05      115.52     10.62 o 
   7   5   2       27.77       25.76      6.71 o 
   8   5   2     3930.05     3703.35     75.55 o 
   9   5   2      578.66      564.36     25.10 o 
  10   5   2      163.30      196.80     23.92 o 
  11   5   2       67.61       85.70     35.40 o 
  12   5   2       10.30       15.14     20.62 o 
 -12   6   2       21.09        5.31     31.11 o 
 -11   6   2      990.11      967.45     66.23 o 
 -10   6   2      163.74      195.63     21.91 o 
  -9   6   2        3.78       12.51     12.74 o 
  -8   6   2     2871.43     2859.87     67.56 o 
  -7   6   2     1640.37     1554.83     33.27 o 
  -6   6   2     5072.90     5090.64     76.07 o 
  -5   6   2     4338.60     4249.45     59.07 o 
  -4   6   2     4073.61     4088.63     58.38 o 
  -3   6   2     4915.62     5344.48     93.88 o 
  -2   6   2     7939.75     8048.71     99.01 o 
  -1   6   2     1225.95     1173.25     38.01 o 
   0   6   2    24316.54    24289.53    273.70 o 
   1   6   2       23.45       38.17      4.77 o 
   2   6   2     2651.25     2973.46     33.08 o 
   3   6   2    11274.63    11412.89    169.54 o 
   4   6   2       39.18       62.30      7.45 o 
   5   6   2     6109.61     5988.98     97.44 o 
   6   6   2     2558.08     2471.99     54.27 o 
   7   6   2     1233.47     1185.72     28.33 o 
   8   6   2       65.09       60.63     18.86 o 
   9   6   2      417.22      459.74     32.73 o 
  10   6   2      600.26      550.07     37.82 o 
  11   6   2      407.43      402.98     34.20 o 
  12   6   2        1.26       11.71     30.96 o 
 -11   7   2      594.01      615.87     51.71 o 
 -10   7   2      320.34      311.25     30.07 o 
  -9   7   2       63.32       61.89     19.46 o 
  -8   7   2      411.24      433.19     22.62 o 
  -7   7   2     1704.07     1664.18     43.90 o 
  -6   7   2     2754.26     2656.21     71.53 o 
  -5   7   2     1103.56      997.14     52.59 o 
  -4   7   2      799.29      805.03     23.74 o 
  -3   7   2      849.33      833.18     28.76 o 
  -2   7   2     2970.71     2969.44     44.01 o 
  -1   7   2     7292.49     7881.25    102.11 o 
   0   7   2       75.20       75.74     13.33 o 
   1   7   2      239.28      365.38     19.17 o 
   2   7   2     1074.41      935.97     23.75 o 
   3   7   2     1238.29     1157.27     26.97 o 
   4   7   2     1806.44     1913.75     41.32 o 
   5   7   2      613.72      605.64     19.96 o 
   6   7   2      123.18      116.01     10.70 o 
   7   7   2       84.56      125.59     18.87 o 
   8   7   2      214.71      228.51     23.26 o 
   9   7   2      394.56      407.82     29.60 o 
  10   7   2       87.73       86.85     28.07 o 
  11   7   2       22.43       87.86     23.38 o 
 -11   8   2      242.12      301.85     49.20 o 
 -10   8   2      471.60      432.52     43.15 o 
  -9   8   2      364.51      418.01     33.06 o 
  -8   8   2       72.30       82.53     12.72 o 
  -7   8   2       73.54       80.90     17.09 o 
  -6   8   2      382.52      364.36     22.12 o 
  -5   8   2      428.42      429.18     25.40 o 
  -4   8   2     6654.20     6775.11    127.02 o 
  -3   8   2       13.36       49.95     19.79 o 
  -2   8   2     1120.12     1088.01     28.39 o 
  -1   8   2      591.77      576.70     35.99 o 
   0   8   2      549.57      640.91     15.80 o 
   1   8   2     4835.61     4681.33     61.00 o 
   2   8   2     1780.94     1730.73     39.01 o 
   3   8   2     2835.80     2728.53     55.19 o 
   4   8   2     2983.71     3059.47     60.79 o 
   5   8   2      855.86      838.43     27.00 o 
   6   8   2      114.03      151.35     14.63 o 
   7   8   2      639.76      577.98     35.82 o 
   8   8   2      283.80      310.98     32.79 o 
   9   8   2     1868.35     1892.29     79.24 o 
  10   8   2      308.12      306.14     38.05 o 
  11   8   2        3.79        0.40     20.03 o 
 -10   9   2        0.39      -26.29     26.29 o 
  -9   9   2      976.25      877.54     50.63 o 
  -8   9   2        2.23      -12.69     16.08 o 
  -7   9   2     3384.31     3493.51     92.32 o 
  -6   9   2     4944.57     5067.59    109.42 o 
  -5   9   2      755.15      724.97     35.15 o 
  -4   9   2      422.45      406.91     23.17 o 
  -3   9   2      774.14      765.57     29.35 o 
  -2   9   2     6436.48     6027.88    108.42 o 
  -1   9   2    10101.17     9834.40    140.36 o 
   0   9   2      940.73     1017.31     22.92 o 
   1   9   2     3683.95     3758.06     96.33 o 
   2   9   2      624.97      619.26     25.62 o 
   3   9   2     1194.76     1204.97     33.99 o 
   4   9   2     6932.17     7012.59    134.36 o 
   5   9   2      704.20      632.69     32.15 o 
   6   9   2      741.90      741.10     31.70 o 
   7   9   2      688.54      751.01     42.76 o 
   8   9   2       31.95       43.28     18.13 o 
   9   9   2      754.48      696.21     39.32 o 
  10   9   2      157.03      185.63     30.39 o 
 -10  10   2      158.71      162.05     53.09 o 
  -9  10   2      256.29      223.33     35.20 o 
  -8  10   2      142.10      231.97     30.17 o 
  -7  10   2        6.66       18.56     12.02 o 
  -6  10   2        4.13        1.31     10.92 o 
  -5  10   2       67.82       75.81     14.93 o 
  -4  10   2     3968.34     4135.07     96.09 o 
  -3  10   2        9.01        7.42      7.73 o 
  -2  10   2      137.39      210.13     23.71 o 
  -1  10   2      432.32      397.46     22.19 o 
   0  10   2       40.25       49.82     10.09 o 
   1  10   2     2689.76     2618.20     60.58 o 
   2  10   2     1166.38     1162.64     35.22 o 
   3  10   2     2743.23     2597.71     71.56 o 
   4  10   2       14.55       30.30     11.92 o 
   5  10   2      292.65      282.25     19.54 o 
   6  10   2       92.44      127.38     28.50 o 
   7  10   2      237.31      243.13     26.21 o 
   8  10   2      282.25      332.87     34.99 o 
   9  10   2      198.33      227.69     45.86 o 
  10  10   2        2.93       -8.01     37.18 o 
  -9  11   2       19.25       32.60     27.03 o 
  -8  11   2      679.65      624.80     46.39 o 
  -7  11   2      472.65      438.71     35.13 o 
  -6  11   2       16.74        6.97     11.16 o 
  -5  11   2     2189.17     2180.83     64.94 o 
  -4  11   2      618.87      621.11     33.50 o 
  -3  11   2     3515.74     3544.20     87.48 o 
  -2  11   2     1191.20     1102.71     38.88 o 
  -1  11   2     1546.19     1521.36     40.70 o 
   0  11   2      323.84      309.36     25.60 o 
   1  11   2      560.59      571.13     24.38 o 
   2  11   2      948.04      955.37     40.63 o 
   3  11   2     4548.36     4649.09    107.08 o 
   4  11   2      650.29      667.12     37.86 o 
   5  11   2      914.87      878.81     34.55 o 
   6  11   2      303.24      297.93     34.11 o 
   7  11   2      378.19      379.58     43.73 o 
   8  11   2      435.29      440.87     41.95 o 
   9  11   2        0.25       15.18     22.05 o 
  -8  12   2      401.05      460.21     77.22 o 
  -7  12   2      501.42      510.32     43.71 o 
  -6  12   2      136.01      148.01     21.39 o 
  -5  12   2       52.69       50.24     16.84 o 
  -4  12   2        1.89        8.30     14.05 o 
  -3  12   2      135.15      143.11     17.76 o 
  -2  12   2      970.96      958.86     37.00 o 
  -1  12   2       34.65       56.86     17.65 o 
   0  12   2      506.73      540.55     31.93 o 
   1  12   2       84.45       95.21     22.75 o 
   2  12   2        1.57       15.91     16.35 o 
   3  12   2      255.46      188.85     22.31 o 
   4  12   2      205.15      237.32     24.20 o 
   5  12   2      273.42      262.52     30.65 o 
   6  12   2      153.81      175.33     28.70 o 
   7  12   2        8.29       26.83     17.25 o 
   8  12   2        4.18      -14.24     21.35 o 
  -7  13   2       27.82       16.27     24.83 o 
  -6  13   2        4.21        2.99     15.65 o 
  -5  13   2      102.05      102.84     20.98 o 
  -4  13   2       58.74       61.62     16.95 o 
  -3  13   2      340.58      328.77     32.47 o 
  -2  13   2      147.50      170.58     27.66 o 
  -1  13   2        3.70      -13.20     13.20 o 
   0  13   2      134.47      143.24     23.60 o 
   1  13   2      125.81      183.28     24.62 o 
   2  13   2       18.63       13.41     16.76 o 
   3  13   2      547.97      587.71     32.67 o 
   4  13   2        1.98      -10.73     13.01 o 
   5  13   2        1.55        3.00     14.76 o 
   6  13   2      371.22      398.93     60.55 o 
   7  13   2        0.32        9.53     18.13 o 
  -6  14   2      250.88      209.66     74.43 o 
  -5  14   2       10.76       28.93     26.27 o 
  -4  14   2       21.18       31.22     18.94 o 
  -3  14   2       67.27      106.55     22.73 o 
  -2  14   2        9.98        6.33     30.71 o 
  -1  14   2       47.58       54.67     20.44 o 
   0  14   2       11.86       13.91     14.11 o 
   1  14   2      160.61      205.44     43.12 o 
   2  14   2        4.37       14.90     23.08 o 
   3  14   2       97.11       62.13     15.83 o 
   4  14   2      251.96      272.02     46.99 o 
   5  14   2      173.73      224.79     50.78 o 
  -3  15   2      763.39      736.59     56.76 o 
  -2  15   2      687.16      620.45     47.36 o 
  -1  15   2      351.83      354.33     36.41 o 
   0  15   2       64.40      111.84     40.85 o 
   1  15   2      104.23       90.15     33.28 o 
   2  15   2      132.68      113.83     33.64 o 
   3  15   2     1060.21      961.11     83.42 o 
 -13   1   3      154.49      101.58     39.73 o 
 -12   1   3       19.80       19.63     15.65 o 
 -11   1   3      246.85      215.90     30.53 o 
 -10   1   3     1027.79     1016.53     36.51 o 
  -9   1   3      431.56      407.14     16.81 o 
  -8   1   3      621.96      642.92     18.82 o 
  -7   1   3     2209.74     2156.91     37.00 o 
  -6   1   3      581.57      686.79     19.75 o 
  -5   1   3     9161.06     9475.42    103.61 o 
  -4   1   3      761.75      853.15     13.88 o 
  -3   1   3    16934.52    17356.13    273.80 o 
  -2   1   3     1558.46     1612.46     24.59 o 
  -1   1   3     2273.91     2426.84     39.16 o 
   0   1   3    15722.58    15917.28    161.18 o 
   1   1   3     9656.09     9401.44    173.87 o 
   2   1   3     2981.28     2834.80     48.28 o 
   3   1   3    12530.60    11413.45    323.30 o 
   4   1   3     6304.74     6513.61     85.85 o 
   5   1   3      562.25      526.98     12.00 o 
   6   1   3     7701.98     7501.87     94.62 o 
   7   1   3       28.89       56.18     15.20 o 
   8   1   3     1926.58     1868.27     53.76 o 
   9   1   3      190.82      157.94     18.16 o 
  10   1   3      197.71      194.38     16.03 o 
  11   1   3      867.16      842.53     41.72 o 
  12   1   3      161.26      138.50     27.02 o 
 -12   2   3       12.85       20.48     15.51 o 
 -11   2   3      912.47      831.55     49.53 o 
 -10   2   3     1652.32     1707.91     68.68 o 
  -9   2   3     1093.94     1149.66     36.66 o 
  -8   2   3     2187.22     2203.78     45.94 o 
  -7   2   3       39.55       61.65      7.34 o 
  -6   2   3     2176.11     2152.90     33.44 o 
  -5   2   3     9705.19    10003.63    115.64 o 
  -4   2   3     3525.46     3475.99     53.28 o 
  -3   2   3      478.53      431.14      9.93 o 
  -2   2   3     7140.11     6450.90    111.49 o 
  -1   2   3       17.82       34.44      5.18 o 
   0   2   3    32516.55    33155.32    293.04 o 
   1   2   3      534.89      425.52      6.89 o 
   2   2   3       52.76       84.83      5.35 o 
   3   2   3     1472.24     1296.65     18.94 o 
   4   2   3     5473.67     5384.42     69.57 o 
   5   2   3       48.51       56.93      8.02 o 
   6   2   3     1039.09     1164.51     31.16 o 
   7   2   3       75.24       96.00     14.03 o 
   8   2   3       53.66       70.38     13.98 o 
   9   2   3     1361.48     1461.50     52.95 o 
  10   2   3        1.78       21.32     17.32 o 
  11   2   3       23.74       57.27     17.77 o 
  12   2   3      112.18      107.89     24.92 o 
 -12   3   3       67.71      100.29     26.04 o 
 -11   3   3      129.97      145.44     18.17 o 
 -10   3   3      259.90      317.14     33.72 o 
  -9   3   3      681.12      714.34     29.11 o 
  -8   3   3      993.90      920.39     22.86 o 
  -7   3   3       40.12       42.27      7.66 o 
  -6   3   3     2681.57     2820.63     43.00 o 
  -5   3   3       22.74       56.76     22.76 o 
  -4   3   3    12627.18    13044.68    232.25 o 
  -3   3   3     2627.30     2434.21     25.81 o 
  -2   3   3      238.08      253.14     11.19 o 
  -1   3   3    13004.91    12569.35    120.87 o 
   0   3   3    21342.11    20460.91    475.31 o 
   1   3   3      280.10      223.31      8.11 o 
   2   3   3     6193.57     6315.04     59.49 o 
   3   3   3      814.23      853.13     16.47 o 
   4   3   3     2485.63     2470.22     37.99 o 
   5   3   3     9159.45     8474.37    185.54 o 
   6   3   3      956.03      932.77     29.86 o 
   7   3   3      146.56      140.59     17.46 o 
   8   3   3      100.34      119.07     13.79 o 
   9   3   3     1111.27     1023.77     33.31 o 
  10   3   3      147.35      248.24     31.57 o 
  11   3   3      929.42      919.19     46.52 o 
  12   3   3       44.11       83.84     30.49 o 
 -12   4   3      631.18      739.37     59.15 o 
 -11   4   3     1386.38     1451.73     62.85 o 
 -10   4   3       48.51       76.47     14.13 o 
  -9   4   3      103.72      112.92     14.77 o 
  -8   4   3      144.87      128.45     10.35 o 
  -7   4   3      647.84      735.36     28.37 o 
  -6   4   3    15301.18    14747.93    217.07 o 
  -5   4   3     1050.47     1023.97     31.73 o 
  -4   4   3     5170.55     5110.55     73.10 o 
  -3   4   3      126.27      158.65     18.81 o 
  -2   4   3      356.40      378.30     10.22 o 
  -1   4   3    15604.63    14393.19    443.29 o 
   0   4   3    20222.28    19727.43    201.19 o 
   1   4   3     8723.25     9136.90     97.45 o 
   2   4   3     7719.59     7081.60     70.65 o 
   3   4   3       65.61       82.56      3.76 o 
   4   4   3     1227.48     1173.19     26.20 o 
   5   4   3     7898.40     7675.29    120.08 o 
   6   4   3      148.22      172.79     11.48 o 
   7   4   3     8043.99     7911.29    139.99 o 
   8   4   3      202.86      267.37     20.90 o 
   9   4   3       13.38       37.75     11.53 o 
  10   4   3      154.46      163.33     18.13 o 
  11   4   3      249.17      260.33     30.97 o 
  12   4   3      213.32      223.38     46.69 o 
 -12   5   3        0.52        3.58     27.21 o 
 -11   5   3      206.92      168.07     26.05 o 
 -10   5   3        3.77       11.90     14.91 o 
  -9   5   3     2940.38     2714.62     66.36 o 
  -8   5   3     2791.31     2956.89     71.07 o 
  -7   5   3        2.11       34.65     13.83 o 
  -6   5   3       21.33       43.44      7.00 o 
  -5   5   3      618.67      759.96     17.15 o 
  -4   5   3     3637.01     3516.58     49.28 o 
  -3   5   3    26872.18    26223.48    315.00 o 
  -2   5   3      181.28      146.16      9.30 o 
  -1   5   3     7625.05     7510.56     94.67 o 
   0   5   3     1806.36     2172.13     34.15 o 
   1   5   3      192.70      182.80      8.58 o 
   2   5   3    21775.89    21903.20    239.07 o 
   3   5   3     4979.41     5552.95     63.45 o 
   4   5   3     7123.04     7130.88     79.69 o 
   5   5   3     3121.14     3092.60     39.40 o 
   6   5   3      934.10      974.39     28.36 o 
   7   5   3      700.56      755.95     26.53 o 
   8   5   3     3095.67     2768.19     65.41 o 
   9   5   3      593.40      545.90     40.17 o 
  10   5   3     1429.58     1335.61     57.59 o 
  11   5   3       25.13       25.50     18.85 o 
  12   5   3       65.64       42.34     28.10 o 
 -12   6   3        0.96       30.52     27.03 o 
 -11   6   3       29.76      -14.28     14.28 o 
 -10   6   3      285.49      262.79     27.18 o 
  -9   6   3      109.08      103.07     22.87 o 
  -8   6   3      152.65      147.92     33.44 o 
  -7   6   3     2888.14     2915.84     54.62 o 
  -6   6   3       94.14      134.66      9.51 o 
  -5   6   3      320.82      308.17     13.53 o 
  -4   6   3     1379.73     1485.85     26.64 o 
  -3   6   3     5020.42     5235.63     72.06 o 
  -2   6   3    11147.64    10819.71    157.17 o 
  -1   6   3     1935.91     1916.58     35.51 o 
   0   6   3     5409.26     5979.37     75.54 o 
   1   6   3      801.68      851.15     19.18 o 
   2   6   3     1049.51      997.14     21.98 o 
   3   6   3    19066.41    18307.41    209.15 o 
   4   6   3     1655.16     1654.14     26.53 o 
   5   6   3     4110.34     4122.71     64.49 o 
   6   6   3     1427.45     1446.18     36.15 o 
   7   6   3       89.26       47.57     13.68 o 
   8   6   3     2307.88     2390.31     78.66 o 
   9   6   3      675.68      623.54     35.68 o 
  10   6   3       78.67       77.09     27.67 o 
  11   6   3      858.91      675.96     49.64 o 
 -11   7   3      191.59      188.68     32.90 o 
 -10   7   3      123.23      172.16     25.90 o 
  -9   7   3       93.31      137.45     18.79 o 
  -8   7   3      379.08      360.81     27.77 o 
  -7   7   3     3957.12     3798.70     88.03 o 
  -6   7   3     1620.73     1589.35     37.73 o 
  -5   7   3     8217.13     7902.52    114.07 o 
  -4   7   3       50.13       51.55      7.02 o 
  -3   7   3      518.14      538.90     24.04 o 
  -2   7   3     2784.61     2844.10     59.49 o 
  -1   7   3    11811.61    12057.47    163.11 o 
   0   7   3     4690.96     4765.88     75.44 o 
   1   7   3    14250.83    14268.63    177.80 o 
   2   7   3     3030.00     3319.85     44.70 o 
   3   7   3        2.83        0.77      6.25 o 
   4   7   3     2167.31     2107.27     40.17 o 
   5   7   3      744.20      749.86     21.16 o 
   6   7   3     6104.30     6200.73    154.23 o 
   7   7   3      115.50      171.94     20.75 o 
   8   7   3     1622.01     1679.54     66.32 o 
   9   7   3      343.96      260.77     31.30 o 
  10   7   3      118.36      148.68     32.50 o 
  11   7   3        3.41      -20.33     20.33 o 
 -11   8   3      190.68      215.58     40.57 o 
 -10   8   3      588.00      653.65     48.04 o 
  -9   8   3       77.95       71.62     20.81 o 
  -8   8   3       18.65       71.95     25.07 o 
  -7   8   3       94.48      121.56     15.30 o 
  -6   8   3      878.51      879.63     32.23 o 
  -5   8   3        5.25       30.16     14.41 o 
  -4   8   3     2145.64     2161.71     59.86 o 
  -3   8   3      131.73      145.06     11.03 o 
  -2   8   3      916.55      832.60     21.22 o 
  -1   8   3        4.58       39.26     13.59 o 
   0   8   3     2778.00     2674.42     82.39 o 
   1   8   3     1836.87     1848.92     31.70 o 
   2   8   3       56.15       66.49      9.16 o 
   3   8   3      340.47      370.02     19.57 o 
   4   8   3      393.58      402.32     19.13 o 
   5   8   3        4.23       12.11      8.09 o 
   6   8   3     1310.64     1384.10     67.88 o 
   7   8   3      446.59      469.28     36.70 o 
   8   8   3      307.97      343.75     34.53 o 
   9   8   3       16.63        5.52     20.61 o 
  10   8   3       11.15       23.80     17.76 o 
  11   8   3       50.64      100.69     31.05 o 
 -10   9   3      181.05      171.87     33.84 o 
  -9   9   3       11.86       36.24     19.06 o 
  -8   9   3       39.17       24.83     19.69 o 
  -7   9   3      229.21      243.35     28.19 o 
  -6   9   3      632.89      677.85     31.95 o 
  -5   9   3        8.74       -7.97      7.97 o 
  -4   9   3        8.90       15.43     10.87 o 
  -3   9   3      111.74      140.67     12.53 o 
  -2   9   3      250.99      268.28     18.72 o 
  -1   9   3       21.78       38.90      8.36 o 
   0   9   3       14.72       33.21     14.18 o 
   1   9   3       79.83      109.05      8.95 o 
   2   9   3     1238.21     1247.35     33.80 o 
   3   9   3      159.61      168.33     15.98 o 
   4   9   3       41.02       57.87     16.11 o 
   5   9   3       48.20       48.25     10.49 o 
   6   9   3       60.71       96.94     18.29 o 
   7   9   3      184.67      194.10     24.93 o 
   8   9   3      294.96      325.30     35.07 o 
   9   9   3       29.22       11.61     19.51 o 
  10   9   3        8.54       24.05     20.07 o 
 -10  10   3      170.72      590.82    263.57 o 
  -9  10   3        4.56        8.28     14.39 o 
  -8  10   3     1485.20     1377.55     64.48 o 
  -7  10   3      535.62      541.28     40.88 o 
  -6  10   3      805.09      810.24     46.82 o 
  -5  10   3      101.03       89.37     15.83 o 
  -4  10   3     1067.69     1070.37     36.00 o 
  -3  10   3     1034.60     1076.68     44.60 o 
  -2  10   3     7529.83     7555.09    147.55 o 
  -1  10   3      396.37      407.02     18.53 o 
   0  10   3     3593.16     3486.12     62.89 o 
   1  10   3     1301.83     1191.50     46.46 o 
   2  10   3      114.16      164.04     15.47 o 
   3  10   3     5072.42     4974.73    106.32 o 
   4  10   3     1188.96     1130.30     51.56 o 
   5  10   3     1733.04     1700.15     59.88 o 
   6  10   3      236.26      270.60     27.94 o 
   7  10   3      621.07      606.67     42.32 o 
   8  10   3      461.79      450.30     35.96 o 
   9  10   3     1181.77     1041.46     63.24 o 
  -9  11   3      111.51      151.07     34.14 o 
  -8  11   3      405.91      461.99     42.31 o 
  -7  11   3      597.09      548.53     39.53 o 
  -6  11   3      178.35      200.58     21.58 o 
  -5  11   3     2329.97     2202.83     72.39 o 
  -4  11   3      594.30      561.53     27.99 o 
  -3  11   3       28.96       44.00     13.02 o 
  -2  11   3      821.82      815.48     35.14 o 
  -1  11   3     1084.03     1081.62     35.41 o 
   0  11   3     2369.87     2450.37     63.86 o 
   1  11   3     3479.26     3097.39    179.39 o 
   2  11   3      226.91      244.37     19.18 o 
   3  11   3       22.73       17.08      9.40 o 
   4  11   3      414.47      399.72     28.87 o 
   5  11   3       15.22        7.31     14.21 o 
   6  11   3     2039.87     1924.31     75.42 o 
   7  11   3       49.34       67.63     23.72 o 
   8  11   3      326.93      374.29     49.86 o 
   9  11   3      141.70      171.13     32.70 o 
  -8  12   3      184.05      126.86     30.32 o 
  -7  12   3      382.19      382.42     36.29 o 
  -6  12   3      825.78      805.60     49.17 o 
  -5  12   3      173.61      221.25     31.03 o 
  -4  12   3      251.85      222.83     27.13 o 
  -3  12   3      324.20      359.70     25.15 o 
  -2  12   3       74.12       99.62     29.20 o 
  -1  12   3     2801.87     2770.48     82.36 o 
   0  12   3      720.15      752.51     42.07 o 
   1  12   3      381.60      429.43     34.76 o 
   2  12   3     1603.13     1559.27     50.10 o 
   3  12   3        5.01      -10.28     17.48 o 
   4  12   3      148.60      235.75     31.20 o 
   5  12   3     1302.91     1149.17     65.03 o 
   6  12   3      214.93      235.02     28.03 o 
   7  12   3      675.36      732.13     58.48 o 
   8  12   3      364.58      337.66     41.62 o 
  -7  13   3      140.77      120.00     31.04 o 
  -6  13   3      229.00      246.55     34.64 o 
  -5  13   3      193.29      169.43     26.38 o 
  -4  13   3      691.30      739.26     37.04 o 
  -3  13   3      723.68      793.00     71.80 o 
  -2  13   3      271.22      330.76     35.91 o 
  -1  13   3       95.26      149.74     40.65 o 
   0  13   3        8.71        6.21     15.96 o 
   1  13   3     1014.64      939.37     46.17 o 
   2  13   3      202.73      211.20     26.10 o 
   3  13   3       51.01       47.41     15.19 o 
   4  13   3      584.23      662.16     45.54 o 
   5  13   3      112.85      144.03     22.39 o 
   6  13   3       82.86       43.97     19.84 o 
   7  13   3       40.72       20.76     23.44 o 
  -5  14   3      313.33      302.33     53.04 o 
  -4  14   3       37.81       17.88     24.30 o 
  -3  14   3        8.72        3.59     15.33 o 
  -2  14   3       54.05       21.29     17.34 o 
  -1  14   3      821.39      833.88     54.42 o 
   0  14   3      151.17      161.56     26.37 o 
   1  14   3       16.98       22.86     26.41 o 
   2  14   3       83.46      125.71     19.79 o 
   3  14   3       64.68      128.15     46.56 o 
   4  14   3       81.17       77.62     25.38 o 
   5  14   3      222.13      259.00     79.65 o 
  -3  15   3       11.37       -7.24     23.04 o 
  -2  15   3       94.37       60.66     41.17 o 
  -1  15   3       11.87       33.06     23.73 o 
   0  15   3      357.95      367.64     52.27 o 
   1  15   3      172.93      336.20     51.56 o 
   2  15   3        4.23       24.10     25.43 o 
   3  15   3       18.22       22.47     21.88 o 
 -12   0   4      677.96      690.05     75.15 o 
 -11   0   4        0.70        8.02     17.71 o 
 -10   0   4      503.80      328.78     36.20 o 
  -9   0   4       50.74      150.83     75.63 o 
  -8   0   4    13127.89    13247.87    272.97 o 
  -7   0   4     1614.44     1517.52     41.18 o 
  -6   0   4       19.42       19.61      7.98 o 
  -5   0   4      385.05      413.30     11.37 o 
  -4   0   4      605.02      692.73     29.10 o 
  -3   0   4    27539.02    26542.54    287.22 o 
  -2   0   4    23710.45    23361.18    266.19 o 
  -1   0   4     9184.56     9094.92    118.67 o 
   0   0   4     1093.03     1066.26     40.21 o 
   1   0   4      187.76      258.03     13.04 o 
   2   0   4      490.56      359.72     12.80 o 
   3   0   4    34902.25    32133.21    432.73 o 
   4   0   4     2046.69     2149.25     35.46 o 
   5   0   4     9331.77     8759.64    132.29 o 
   6   0   4      344.09      432.74     15.06 o 
   7   0   4      565.39      479.63     36.88 o 
   8   0   4      508.84      511.33     22.23 o 
   9   0   4     2188.33     2071.47    102.46 o 
  10   0   4     2140.10     2258.48    115.55 o 
  11   0   4       25.69       30.95     26.68 o 
  12   0   4      247.77      261.44     49.51 o 
 -12   1   4      244.20      241.68     31.44 o 
 -11   1   4      303.83      339.54     32.93 o 
 -10   1   4      812.69      808.28     43.95 o 
  -9   1   4      762.28      862.27     27.93 o 
  -8   1   4        0.53       15.07      7.98 o 
  -7   1   4      943.82     1023.28     20.92 o 
  -6   1   4     7873.20     7728.19     91.76 o 
  -5   1   4     1926.52     1703.09     33.68 o 
  -4   1   4      890.86      827.69     18.63 o 
  -3   1   4     6075.76     6172.30     87.37 o 
  -2   1   4       51.89       49.39      6.60 o 
  -1   1   4    26497.25    26529.59    303.49 o 
   0   1   4     6243.72     6182.01     73.91 o 
   1   1   4     1754.54     2180.52     25.28 o 
   2   1   4    10673.13     9983.58    105.14 o 
   3   1   4     5197.55     4856.91     51.75 o 
   4   1   4      989.70      980.39     26.53 o 
   5   1   4     6840.02     6531.22    104.61 o 
   6   1   4      623.28      601.12     19.31 o 
   7   1   4     1277.80     1215.09     46.63 o 
   8   1   4     3459.14     3465.39     71.54 o 
   9   1   4      500.76      492.05     44.01 o 
  10   1   4        3.01       26.36     15.58 o 
  11   1   4       41.30       52.87     20.91 o 
  12   1   4      259.48      237.56     32.98 o 
 -12   2   4      304.19      303.69     25.99 o 
 -11   2   4      221.39      201.70     27.53 o 
 -10   2   4      238.22      253.75     25.25 o 
  -9   2   4      384.94      396.28     21.04 o 
  -8   2   4      322.95      328.10     22.57 o 
  -7   2   4      564.60      560.27     20.03 o 
  -6   2   4     1982.99     1951.56     47.29 o 
  -5   2   4      858.29      798.28     19.46 o 
  -4   2   4     7323.62     7222.70    101.11 o 
  -3   2   4     2922.57     2983.82     41.54 o 
  -2   2   4       12.15       21.31      2.53 o 
  -1   2   4     2404.40     2815.30     31.11 o 
   0   2   4      175.71      163.80      5.64 o 
   1   2   4    24708.98    23693.89    230.73 o 
   2   2   4     3803.56     3642.86     36.27 o 
   3   2   4      667.02      638.45     14.05 o 
   4   2   4      672.28      709.85     21.85 o 
   5   2   4      152.11      167.91     18.72 o 
   6   2   4     1735.57     1724.46     43.27 o 
   7   2   4     3839.93     3861.68     94.27 o 
   8   2   4      369.28      408.52     18.43 o 
   9   2   4      934.22     1007.51     34.13 o 
  10   2   4        1.28       20.89     14.81 o 
  11   2   4       40.25       33.11     16.84 o 
  12   2   4      200.35      232.06     29.40 o 
 -12   3   4       75.62      102.56     29.93 o 
 -11   3   4       15.01       47.14     19.11 o 
 -10   3   4       75.76      101.06     16.15 o 
  -9   3   4     3629.59     3766.36     92.89 o 
  -8   3   4       24.28       58.97     19.51 o 
  -7   3   4     2062.96     2136.88     48.81 o 
  -6   3   4       15.12       13.69      8.24 o 
  -5   3   4       16.86       34.90      7.76 o 
  -4   3   4     5350.17     5331.98     80.21 o 
  -3   3   4     2332.63     2212.47     36.63 o 
  -2   3   4     7437.73     7600.58    169.10 o 
  -1   3   4      700.06      510.97     12.42 o 
   0   3   4        6.56        4.70      5.46 o 
   1   3   4      582.57      704.12     19.87 o 
   2   3   4     2965.12     3009.90     46.76 o 
   3   3   4      369.20      435.57     13.45 o 
   4   3   4     4479.05     4435.01     87.31 o 
   5   3   4      305.61      331.19     13.95 o 
   6   3   4      351.89      337.93     16.65 o 
   7   3   4       26.75       20.47      8.38 o 
   8   3   4      538.07      576.47     24.19 o 
   9   3   4      142.25      161.66     15.46 o 
  10   3   4      178.02      280.50     21.96 o 
  11   3   4      298.09      295.20     34.91 o 
  12   3   4       33.85       37.61     27.82 o 
 -12   4   4       95.16       88.32     23.64 o 
 -11   4   4       11.32       46.66     24.28 o 
 -10   4   4      220.22      215.96     21.55 o 
  -9   4   4      945.42      854.45     43.82 o 
  -8   4   4     1275.36     1247.93     38.92 o 
  -7   4   4      251.90      258.69     17.09 o 
  -6   4   4       59.32       81.02     11.33 o 
  -5   4   4       38.85       47.93     10.42 o 
  -4   4   4     4211.15     4143.54    101.25 o 
  -3   4   4      852.08      968.51     28.85 o 
  -2   4   4     3254.84     3498.77     46.59 o 
  -1   4   4      432.32      486.64     10.62 o 
   0   4   4      495.79      466.84     14.55 o 
   1   4   4        8.03       28.43      6.13 o 
   2   4   4     2502.18     2788.49     33.07 o 
   3   4   4     5052.94     5142.28     80.21 o 
   4   4   4       35.48       53.42      8.45 o 
   5   4   4       68.97      103.24     11.46 o 
   6   4   4     1816.63     1954.43     44.46 o 
   7   4   4        6.38       16.99      8.81 o 
   8   4   4       17.24       23.63     10.84 o 
   9   4   4      320.35      331.16     21.76 o 
  10   4   4        5.78        8.95     10.09 o 
  11   4   4      431.65      549.69     59.11 o 
  12   4   4      127.31      154.40     38.89 o 
 -12   5   4      978.13      851.93     74.60 o 
 -11   5   4      275.66      328.93     41.84 o 
 -10   5   4       22.46       30.69     17.33 o 
  -9   5   4       80.43      115.01     30.79 o 
  -8   5   4       16.39       10.90     10.04 o 
  -7   5   4     3867.58     4190.07    108.78 o 
  -6   5   4     1948.50     2047.41     60.42 o 
  -5   5   4     3956.41     3729.01    103.07 o 
  -4   5   4     1300.46     1308.70     25.52 o 
  -3   5   4        4.29       13.43      8.36 o 
  -2   5   4       99.00      129.33      7.90 o 
  -1   5   4    15364.60    15847.47    216.57 o 
   0   5   4      483.53      478.61     12.59 o 
   1   5   4     5602.51     5761.17     70.39 o 
   2   5   4       33.19       37.18      5.45 o 
   3   5   4        0.89        3.27      3.17 o 
   4   5   4      850.75      811.27     25.08 o 
   5   5   4     3308.08     3211.65     71.45 o 
   6   5   4     2801.64     2721.78     56.89 o 
   7   5   4        0.10       -2.42     17.50 o 
   8   5   4       40.12       45.56     12.56 o 
   9   5   4      585.81      518.35     28.61 o 
  10   5   4      240.50      282.27     62.70 o 
  11   5   4       11.52        4.55     18.48 o 
  12   5   4      211.48      182.65     43.75 o 
 -11   6   4      142.41      105.75     37.93 o 
 -10   6   4      520.56      502.86     41.77 o 
  -9   6   4     1244.01     1144.12     48.69 o 
  -8   6   4        0.29        5.09      8.21 o 
  -7   6   4      666.82      646.50     28.80 o 
  -6   6   4     4379.10     4326.50     83.48 o 
  -5   6   4      496.82      493.86     16.43 o 
  -4   6   4     7196.59     7180.85    102.80 o 
  -3   6   4     1059.15     1126.07     26.46 o 
  -2   6   4     2227.64     2261.13     41.66 o 
  -1   6   4       11.54       51.79     11.09 o 
   0   6   4     4577.31     4790.01     63.72 o 
   1   6   4     8770.38     8758.49    111.23 o 
   2   6   4     4331.24     4226.27     55.30 o 
   3   6   4     1230.22     1120.92     22.21 o 
   4   6   4      868.47      967.63     29.54 o 
   5   6   4     1944.11     1990.32     43.86 o 
   6   6   4      481.05      420.74     25.07 o 
   7   6   4     3028.72     2863.34    113.01 o 
   8   6   4      176.23      196.05     23.30 o 
   9   6   4       83.73       76.58     30.43 o 
  10   6   4        0.17       22.51     18.79 o 
  11   6   4      202.81      195.34     41.75 o 
 -11   7   4      191.69      213.03     38.30 o 
 -10   7   4      890.93      821.61     50.84 o 
  -9   7   4      127.86      164.53     38.12 o 
  -8   7   4        8.83       34.24     17.43 o 
  -7   7   4      242.13      303.27     25.80 o 
  -6   7   4      269.57      288.92     27.16 o 
  -5   7   4     3290.84     3160.87     55.59 o 
  -4   7   4     4704.16     4652.23     75.62 o 
  -3   7   4     2032.04     2257.88     41.87 o 
  -2   7   4     2615.60     2561.21     50.59 o 
  -1   7   4      897.38      790.53     22.90 o 
   0   7   4     2009.87     2045.19     35.77 o 
   1   7   4     1208.67     1241.41     24.08 o 
   2   7   4       63.96       72.81      8.13 o 
   3   7   4     2927.80     3056.37     44.16 o 
   4   7   4     2115.91     2003.28     32.07 o 
   5   7   4       75.74       75.08     15.50 o 
   6   7   4      139.59      192.42     20.63 o 
   7   7   4       49.50      127.70     30.78 o 
   8   7   4      189.90      187.72     22.49 o 
   9   7   4        7.29        4.02     24.67 o 
  10   7   4       48.89       81.12     23.01 o 
  11   7   4        6.83       35.17     30.16 o 
 -10   8   4       13.88       14.49     16.37 o 
  -9   8   4      678.70      734.52     45.09 o 
  -8   8   4     1265.83     1239.75     54.60 o 
  -7   8   4       54.33      106.60     22.80 o 
  -6   8   4     1907.56     1940.99     79.45 o 
  -5   8   4      350.05      329.53     20.42 o 
  -4   8   4     1291.64     1362.52     39.77 o 
  -3   8   4     4149.70     4079.43     81.93 o 
  -2   8   4      656.50      662.91     22.77 o 
  -1   8   4     3014.55     2948.80     54.36 o 
   0   8   4     5122.48     5206.44     81.32 o 
   1   8   4      326.68      331.07     12.32 o 
   2   8   4     1668.43     1659.07     31.06 o 
   3   8   4     1597.68     1627.05     37.33 o 
   4   8   4      247.08      296.04     14.76 o 
   5   8   4     5386.22     5449.81    141.01 o 
   6   8   4     1306.12     1237.89     61.96 o 
   7   8   4        4.72        9.31     22.07 o 
   8   8   4      281.03      311.62     40.76 o 
   9   8   4       20.32       23.53     19.97 o 
  10   8   4      606.72      685.95     93.84 o 
 -10   9   4      397.05      464.96     40.50 o 
  -9   9   4      336.44      334.50     33.96 o 
  -8   9   4      146.62      163.75     27.34 o 
  -7   9   4       93.40      133.85     19.52 o 
  -6   9   4      934.45      843.19     43.58 o 
  -5   9   4     4494.99     4454.08    102.06 o 
  -4   9   4        1.16       32.03     16.62 o 
  -3   9   4       82.70      105.78     16.09 o 
  -2   9   4      732.38      695.73     26.92 o 
  -1   9   4       21.48       46.24      8.92 o 
   0   9   4     3702.03     3781.93     73.92 o 
   1   9   4     1734.07     1672.53     34.49 o 
   2   9   4     2074.58     2105.72     52.25 o 
   3   9   4      771.87      821.28     28.56 o 
   4   9   4      205.64      202.31     25.29 o 
   5   9   4       49.15       37.35     16.66 o 
   6   9   4     2365.53     2297.37     82.27 o 
   7   9   4      438.95      506.79     41.76 o 
   8   9   4      400.26      425.87     38.02 o 
   9   9   4        1.05       -6.73     16.90 o 
  10   9   4      144.57      126.00     29.45 o 
  -9  10   4        8.60       39.85     45.72 o 
  -8  10   4      172.92      205.18     30.84 o 
  -7  10   4     2723.28     2488.87     89.51 o 
  -6  10   4      251.29      229.42     26.13 o 
  -5  10   4      690.72      650.09     31.99 o 
  -4  10   4      511.53      560.46     27.80 o 
  -3  10   4       12.73       22.17     11.02 o 
  -2  10   4     2407.56     2339.50     59.66 o 
  -1  10   4     1112.67     1141.32     31.94 o 
   0  10   4     6784.42     6815.83    144.38 o 
   1  10   4     1471.79     1533.75     46.50 o 
   2  10   4      113.72      140.42     14.69 o 
   3  10   4       19.78       26.08      9.96 o 
   4  10   4      104.60       93.63     18.03 o 
   5  10   4     1255.79     1283.15     62.63 o 
   6  10   4     1018.21     1061.97     59.63 o 
   7  10   4       15.75       23.76     19.86 o 
   8  10   4        0.65       11.65     18.24 o 
   9  10   4      533.59      576.45     49.56 o 
  -8  11   4       65.20      100.07     33.69 o 
  -7  11   4      875.69      800.70     53.52 o 
  -6  11   4      228.11      304.53     45.72 o 
  -5  11   4      313.43      331.49     32.78 o 
  -4  11   4      109.54      168.60     19.37 o 
  -3  11   4     1500.82     1428.38     51.42 o 
  -2  11   4     2899.53     2857.58     76.38 o 
  -1  11   4     1490.19     1558.31     43.57 o 
   0  11   4      318.01      327.22     22.46 o 
   1  11   4      377.46      450.59     44.83 o 
   2  11   4      846.01      801.69     33.67 o 
   3  11   4      105.46      168.12     19.30 o 
   4  11   4     4238.78     4220.06    127.03 o 
   5  11   4      151.14      161.47     22.13 o 
   6  11   4      524.13      479.86     40.56 o 
   7  11   4        1.14        7.88     17.07 o 
   8  11   4       63.36       35.29     24.34 o 
  -7  12   4      167.49      169.19     31.26 o 
  -6  12   4      888.32      943.48     50.19 o 
  -5  12   4        4.35      -15.89     16.08 o 
  -4  12   4      295.57      308.41     29.94 o 
  -3  12   4        9.28       -0.11      9.83 o 
  -2  12   4        0.70       -9.54     11.53 o 
  -1  12   4      470.50      481.60     61.56 o 
   0  12   4      140.83      150.79     20.90 o 
   1  12   4       74.73      138.89     29.26 o 
   2  12   4       98.61      133.01     32.74 o 
   3  12   4      240.63      280.30     32.86 o 
   4  12   4       23.24       11.56     27.99 o 
   5  12   4      274.29      221.18     30.32 o 
   6  12   4        2.01       32.32     19.38 o 
   7  12   4        6.50       23.62     19.48 o 
  -6  13   4       25.82       26.66     21.67 o 
  -5  13   4       89.67       62.84     19.32 o 
  -4  13   4        0.34       17.83     15.77 o 
  -3  13   4      314.14      319.17     28.43 o 
  -2  13   4       84.22       90.72     22.01 o 
  -1  13   4       15.32       38.01     26.50 o 
   0  13   4       22.67        9.12     13.93 o 
   1  13   4        2.38      -14.56     14.56 o 
   2  13   4      262.76      216.52     24.37 o 
   3  13   4      102.71      176.32     47.48 o 
   4  13   4       85.44       33.05     20.18 o 
   5  13   4        0.27       19.84     18.46 o 
   6  13   4        8.43       35.73     24.62 o 
  -5  14   4      451.99      402.16     42.00 o 
  -4  14   4      566.41      605.76     48.89 o 
  -3  14   4      279.83      304.17     45.81 o 
  -2  14   4        3.84       15.29     17.27 o 
  -1  14   4      267.29      292.49     32.90 o 
   0  14   4      634.14      594.17     46.13 o 
   1  14   4      291.17      421.22     36.56 o 
   2  14   4       17.78        1.15     22.43 o 
   3  14   4      158.67      182.62     36.92 o 
   4  14   4       65.26       72.78     30.31 o 
   5  14   4        8.40       28.73     29.61 o 
  -2  15   4     1026.74      978.55     76.47 o 
  -1  15   4      224.73      224.52     31.49 o 
   0  15   4       93.45       68.95     28.16 o 
   1  15   4       11.17       -4.93     18.32 o 
   2  15   4      209.20      221.78     46.16 o 
 -12   1   5      118.43      116.69     27.48 o 
 -11   1   5      211.87      210.58     40.02 o 
 -10   1   5       39.86       39.88     15.34 o 
  -9   1   5     5013.28     4835.45    131.00 o 
  -8   1   5      358.61      375.97     23.72 o 
  -7   1   5     1729.39     1721.76     38.18 o 
  -6   1   5      273.18      291.26     26.48 o 
  -5   1   5     3666.72     4036.87     60.24 o 
  -4   1   5     5843.09     6283.72     84.06 o 
  -3   1   5    18551.63    19002.24    231.72 o 
  -2   1   5     3682.76     3858.83     55.53 o 
  -1   1   5     5781.17     5890.92     63.40 o 
   0   1   5      955.59     1031.95     16.33 o 
   1   1   5      342.94      467.22     17.43 o 
   2   1   5    25847.05    24955.42    307.68 o 
   3   1   5      226.57      366.29     13.46 o 
   4   1   5     6495.09     6360.62    102.45 o 
   5   1   5        7.41       20.32      6.58 o 
   6   1   5       58.99       74.76      9.82 o 
   7   1   5     1335.58     1317.72     43.27 o 
   8   1   5     2573.31     2387.88    104.50 o 
   9   1   5      947.14      977.31     48.40 o 
  10   1   5      191.84      223.80     28.56 o 
  11   1   5       20.68       16.11     18.37 o 
  12   1   5       70.59       91.35     30.62 o 
 -12   2   5       14.65        0.09     13.47 o 
 -11   2   5      697.32      720.57     43.65 o 
 -10   2   5      430.52      395.58     29.52 o 
  -9   2   5     1527.56     1401.06     46.84 o 
  -8   2   5     3563.09     3453.29     77.38 o 
  -7   2   5      718.72      747.79     24.01 o 
  -6   2   5     3304.02     3164.84     57.96 o 
  -5   2   5      759.74      810.10     20.90 o 
  -4   2   5     2021.68     2051.07     36.36 o 
  -3   2   5     9600.09     9427.70    127.76 o 
  -2   2   5       48.20       65.97      8.54 o 
  -1   2   5     8437.44     8138.44     90.03 o 
   0   2   5     2879.07     2704.04     39.11 o 
   1   2   5     1719.43     1715.89     24.76 o 
   2   2   5      362.57      304.53     13.22 o 
   3   2   5     3639.83     3503.89    122.27 o 
   4   2   5     2202.36     2263.94     47.55 o 
   5   2   5      135.97      117.09     14.64 o 
   6   2   5       20.54       82.32     17.47 o 
   7   2   5     1237.48     1226.87     32.42 o 
   8   2   5       76.24       70.00     17.44 o 
   9   2   5      526.15      581.45     33.76 o 
  10   2   5      187.31      234.40     32.60 o 
  11   2   5      133.51       88.07     22.00 o 
  12   2   5        2.88        0.54     18.83 o 
 -12   3   5       39.13      142.09     79.75 o 
 -11   3   5      102.65      109.59     22.47 o 
 -10   3   5      221.17      258.52     26.65 o 
  -9   3   5     1590.83     1613.69     47.24 o 
  -8   3   5      102.67      137.68     13.93 o 
  -7   3   5     2730.78     2665.50     67.80 o 
  -6   3   5       92.34      107.84     10.75 o 
  -5   3   5      538.02      518.41     17.28 o 
  -4   3   5     7633.41     8035.79    125.54 o 
  -3   3   5    11206.53    11566.22    169.49 o 
  -2   3   5      321.90      477.32     15.47 o 
  -1   3   5     1170.84     1451.52     23.30 o 
   0   3   5      368.21      303.27     11.72 o 
   1   3   5     7939.00     7905.90     91.27 o 
   2   3   5    23751.46    23199.41    270.91 o 
   3   3   5      241.66      259.95     13.34 o 
   4   3   5      941.61     1051.52     28.18 o 
   5   3   5      543.02      543.89     18.75 o 
   6   3   5     3099.81     2923.87     61.16 o 
   7   3   5     1564.10     1479.11     45.34 o 
   8   3   5     1907.37     1874.94     59.00 o 
   9   3   5      981.05      876.66     40.18 o 
  10   3   5      138.74      165.92     29.80 o 
  11   3   5      392.48      437.54     39.04 o 
  12   3   5      213.89      307.02     42.43 o 
 -12   4   5      224.79      213.55     45.77 o 
 -11   4   5      375.04      390.62     36.94 o 
 -10   4   5     1913.27     1944.28     76.47 o 
  -9   4   5      604.95      621.45     31.04 o 
  -8   4   5      891.00      826.94     29.80 o 
  -7   4   5      256.80      288.31     19.48 o 
  -6   4   5       24.40       45.54     10.36 o 
  -5   4   5     8903.20     8613.04    144.03 o 
  -4   4   5     2611.70     2754.96     52.54 o 
  -3   4   5      956.80      942.26     28.78 o 
  -2   4   5     9923.56     9924.14    124.90 o 
  -1   4   5      309.00      292.78      9.60 o 
   0   4   5      637.82      690.99     25.35 o 
   1   4   5     6485.48     6534.32     81.42 o 
   2   4   5      360.01      363.12     11.63 o 
   3   4   5     5601.50     5523.12     93.77 o 
   4   4   5     4032.81     4114.88     71.80 o 
   5   4   5      414.48      440.55     17.97 o 
   6   4   5      317.70      354.29     22.04 o 
   7   4   5      173.60      156.65     14.71 o 
   8   4   5      846.86      893.41     34.24 o 
   9   4   5      988.59      937.19     52.86 o 
  10   4   5        3.98        3.46     13.59 o 
  11   4   5      237.72      234.53     33.43 o 
 -11   5   5       17.35       30.39     25.39 o 
 -10   5   5        4.47       13.54     16.25 o 
  -9   5   5       28.08       39.74     13.11 o 
  -8   5   5     1761.01     1783.71     51.80 o 
  -7   5   5     4590.19     4372.21    127.01 o 
  -6   5   5      354.44      338.88     30.05 o 
  -5   5   5     2973.13     3106.71     67.84 o 
  -4   5   5      640.46      621.32     23.52 o 
  -3   5   5       27.39       64.87     11.36 o 
  -2   5   5     9545.03     9701.26    128.52 o 
  -1   5   5     3517.15     3969.13     63.13 o 
   0   5   5    13695.72    14327.55    185.13 o 
   1   5   5     4658.97     4787.96     65.65 o 
   2   5   5     1431.66     1871.12     64.10 o 
   3   5   5      192.17      225.03     29.37 o 
   4   5   5     2336.40     2247.12     49.11 o 
   5   5   5      653.68      596.59     25.80 o 
   6   5   5     4923.25     4743.09    123.48 o 
   7   5   5       73.79       95.34     26.73 o 
   8   5   5     1206.53     1123.66     35.01 o 
   9   5   5      314.67      305.70     31.07 o 
  10   5   5       14.69       25.88     25.52 o 
  11   5   5      331.13      313.46     36.32 o 
 -11   6   5       13.28      -27.41     27.41 o 
 -10   6   5      396.97      384.68     35.46 o 
  -9   6   5        5.04       10.60     16.72 o 
  -8   6   5        5.38       17.14     11.40 o 
  -7   6   5      696.92      759.81     30.62 o 
  -6   6   5     2989.28     2966.51     68.97 o 
  -5   6   5       94.65      133.92     17.01 o 
  -4   6   5      821.41      805.71     21.86 o 
  -3   6   5       32.64       43.37      7.46 o 
  -2   6   5      661.43      606.64     19.93 o 
  -1   6   5     9941.71     9877.89    246.01 o 
   0   6   5     6206.22     6327.28     90.62 o 
   1   6   5      404.43      530.33     14.80 o 
   2   6   5      778.49      813.04     17.26 o 
   3   6   5      388.41      358.97     17.94 o 
   4   6   5     2738.86     2722.96     56.47 o 
   5   6   5     8517.40     8532.35    166.02 o 
   6   6   5      232.47      232.84     26.57 o 
   7   6   5     1422.77     1338.67     47.29 o 
   8   6   5      464.73      467.77     36.12 o 
   9   6   5      278.17      358.42     32.05 o 
  10   6   5      276.01      319.93     32.82 o 
  11   6   5      249.13      209.37     31.82 o 
 -11   7   5     1351.40     1313.00     87.58 o 
 -10   7   5      183.32      228.16     47.52 o 
  -9   7   5      177.86      189.64     47.77 o 
  -8   7   5      558.75      520.53     41.44 o 
  -7   7   5      405.94      439.65     26.80 o 
  -6   7   5     1753.71     1751.52     50.04 o 
  -5   7   5     1348.47     1359.81     36.01 o 
  -4   7   5       74.94       87.14      9.34 o 
  -3   7   5     2642.97     2453.93     46.65 o 
  -2   7   5      616.37      560.49     18.72 o 
  -1   7   5     1827.86     1902.52     37.05 o 
   0   7   5     2454.19     2520.63     45.94 o 
   1   7   5        4.68       24.68      6.94 o 
   2   7   5      297.43      307.91     16.13 o 
   3   7   5     1155.71     1227.22     24.17 o 
   4   7   5      579.35      587.39     21.93 o 
   5   7   5      515.83      500.65     31.91 o 
   6   7   5     1445.77     1335.09     53.86 o 
   7   7   5      158.50      230.76     28.74 o 
   8   7   5       14.86       10.93     14.81 o 
   9   7   5       17.29       43.58     20.51 o 
  10   7   5      302.81      338.95     34.04 o 
 -10   8   5        8.13      150.64     80.16 o 
  -9   8   5       22.98       24.46     17.35 o 
  -8   8   5      379.94      431.72     38.02 o 
  -7   8   5        0.42       -2.89     18.97 o 
  -6   8   5     1019.49     1011.31     49.94 o 
  -5   8   5      173.87      155.26     17.30 o 
  -4   8   5       58.98       68.77     10.42 o 
  -3   8   5     1471.84     1451.58     33.51 o 
  -2   8   5      248.22      296.39     20.83 o 
  -1   8   5      151.66      182.31     13.22 o 
   0   8   5      177.05      173.71     12.00 o 
   1   8   5       15.58       36.79      8.23 o 
   2   8   5       19.98       27.44      6.96 o 
   3   8   5     2829.47     2781.11     47.77 o 
   4   8   5      895.48      788.92     33.46 o 
   5   8   5        9.38       28.64     11.73 o 
   6   8   5        5.35       13.50     14.33 o 
   7   8   5       14.87       44.75     20.12 o 
   8   8   5       34.13       48.82     21.72 o 
   9   8   5       17.82       15.55     17.46 o 
  10   8   5       24.29       35.99     21.30 o 
 -10   9   5       27.08       69.26     26.50 o 
  -9   9   5      839.09      873.02     58.24 o 
  -8   9   5        6.53       43.75     19.78 o 
  -7   9   5       74.44      209.51     26.03 o 
  -6   9   5        3.54       45.74     36.59 o 
  -5   9   5      117.52      126.91     17.70 o 
  -4   9   5      505.80      489.07     23.32 o 
  -3   9   5      385.32      441.20     19.28 o 
  -2   9   5      288.10      274.74     15.46 o 
  -1   9   5        1.19        4.99      8.43 o 
   0   9   5      112.60      173.70     17.36 o 
   1   9   5       56.34       71.66     10.26 o 
   2   9   5       26.66       31.57      9.80 o 
   3   9   5       23.94       40.36     10.68 o 
   4   9   5        3.57       -6.00     11.26 o 
   5   9   5       35.71       71.05     16.30 o 
   6   9   5       12.26        9.25     15.15 o 
   7   9   5      104.74      144.70     22.73 o 
   8   9   5        4.84       23.41     19.37 o 
   9   9   5        0.40        5.74     17.56 o 
  -9  10   5       65.10       54.92     28.41 o 
  -8  10   5      135.42      137.98     23.74 o 
  -7  10   5      671.95      745.87     51.42 o 
  -6  10   5     2951.74     2919.87     94.43 o 
  -5  10   5       69.18      104.68     27.54 o 
  -4  10   5     1813.36     1658.01     50.18 o 
  -3  10   5        8.62       -1.84     12.28 o 
  -2  10   5      196.34      193.84     15.20 o 
  -1  10   5     4840.26     4893.38     95.37 o 
   0  10   5     2227.89     2222.86     50.46 o 
   1  10   5     1558.25     1625.40     49.09 o 
   2  10   5      627.46      609.91     28.56 o 
   3  10   5      156.86      212.30     35.25 o 
   4  10   5      399.39      424.04     37.08 o 
   5  10   5     2642.81     2509.64     91.21 o 
   6  10   5        3.07       55.96     37.83 o 
   7  10   5      856.41      824.65     57.95 o 
   8  10   5       14.38       -1.34     18.47 o 
   9  10   5        0.72       12.60     21.85 o 
  -8  11   5      127.74      109.91     26.09 o 
  -7  11   5        4.19       22.32     16.88 o 
  -6  11   5      295.32      345.41     32.93 o 
  -5  11   5        8.52       12.60     15.83 o 
  -4  11   5      115.96      135.28     21.38 o 
  -3  11   5      762.25      821.66     35.43 o 
  -2  11   5      161.37      178.35     24.85 o 
  -1  11   5      140.19      168.79     17.30 o 
   0  11   5      504.85      464.47     30.65 o 
   1  11   5      155.32      177.46     17.88 o 
   2  11   5      567.35      552.52     29.18 o 
   3  11   5      491.21      458.22     36.09 o 
   4  11   5      122.70      213.02     26.23 o 
   5  11   5      157.57      171.63     30.16 o 
   6  11   5      175.79      210.77     34.21 o 
   7  11   5      150.78      166.07     29.94 o 
   8  11   5      119.60      133.33     34.16 o 
  -7  12   5      152.31      206.10     30.30 o 
  -6  12   5       20.12       42.31     18.20 o 
  -5  12   5      530.72      631.31     42.75 o 
  -4  12   5     2559.29     2502.16     95.37 o 
  -3  12   5     1885.39     1853.06     62.54 o 
  -2  12   5     2168.95     2062.84     62.09 o 
  -1  12   5       18.50       32.01     15.00 o 
   0  12   5        5.97       30.00     18.15 o 
   1  12   5     2086.33     1968.54     65.53 o 
   2  12   5        0.37       37.22     18.67 o 
   3  12   5     5232.05     5176.81    164.59 o 
   4  12   5       15.64        0.70     16.67 o 
   5  12   5      147.29      236.65     32.06 o 
   6  12   5       92.79      115.65     30.26 o 
   7  12   5      218.75      226.24     33.31 o 
  -6  13   5       51.50       60.31     30.36 o 
  -5  13   5      968.70      958.77     66.96 o 
  -4  13   5       14.98       56.62     58.42 o 
  -3  13   5        4.07       -5.12     21.95 o 
  -2  13   5     2410.28     2296.50     83.61 o 
  -1  13   5        4.32       35.60     27.53 o 
   0  13   5     1222.05     1235.72     58.86 o 
   1  13   5      841.76      805.33     40.96 o 
   2  13   5      121.07      172.11     27.81 o 
   3  13   5      255.63      374.70     75.51 o 
   4  13   5      280.01      305.45     36.18 o 
   5  13   5      268.24      338.96     39.56 o 
   6  13   5      483.50      495.59     52.33 o 
  -4  14   5      579.43      553.29     48.60 o 
  -3  14   5       25.37        6.48     19.87 o 
  -2  14   5      143.01      193.04     27.93 o 
  -1  14   5        3.64       20.57     16.81 o 
   0  14   5       19.54        6.49     23.56 o 
   1  14   5      246.24      271.97     44.41 o 
   2  14   5        9.91      -12.10     23.98 o 
   3  14   5      403.20      436.18     52.16 o 
   4  14   5        2.73      -32.41     32.41 o 
 -12   0   6      935.24      918.15    123.14 o 
 -11   0   6     1181.20     1060.12     75.65 o 
 -10   0   6      766.78      765.22     76.89 o 
  -9   0   6      136.02      182.83     30.03 o 
  -8   0   6        2.90        9.39     20.65 o 
  -7   0   6     1075.92     1051.87     76.17 o 
  -6   0   6    10886.73    10791.53    322.82 o 
  -5   0   6     1100.94     1062.36     63.31 o 
  -4   0   6    19743.07    19989.25    544.63 o 
  -3   0   6     3840.07     4278.07     64.15 o 
  -2   0   6      687.37      776.18     22.74 o 
  -1   0   6     8148.18     8992.78    184.36 o 
   0   0   6     4272.26     4845.74    124.39 o 
   1   0   6    33927.93    33286.72    879.87 o 
   2   0   6     3112.68     2968.45     60.66 o 
   3   0   6    15435.76    15470.41    270.04 o 
   4   0   6      356.11      319.26     13.46 o 
   5   0   6     3352.60     3118.40    130.19 o 
   6   0   6     1597.95     1515.76     65.85 o 
   7   0   6     6930.46     6666.91    217.36 o 
   8   0   6     3599.30     3554.82    140.06 o 
   9   0   6      740.53      691.20     86.82 o 
  10   0   6      286.74      280.80     39.94 o 
  11   0   6        1.10       18.75     55.65 o 
  12   0   6      144.68       90.61     39.71 o 
 -12   1   6      293.52      311.55     40.16 o 
 -11   1   6       70.71       79.74     19.01 o 
 -10   1   6     1283.94     1306.44     59.92 o 
  -9   1   6     1483.64     1489.36     54.65 o 
  -8   1   6       77.99      140.23     18.23 o 
  -7   1   6     1164.53     1282.81     51.91 o 
  -6   1   6     4201.61     4075.74     90.93 o 
  -5   1   6      968.52      897.72     18.78 o 
  -4   1   6    10596.20    10711.53    150.68 o 
  -3   1   6       30.67       59.81     12.91 o 
  -2   1   6     8386.74     7870.17     85.82 o 
  -1   1   6    10358.39     9826.50    116.42 o 
   0   1   6     5190.85     5583.69     72.64 o 
   1   1   6      449.46      519.42     13.87 o 
   2   1   6     3120.04     3442.82     55.74 o 
   3   1   6     6137.51     6216.48     83.40 o 
   4   1   6     7434.83     6941.41    254.24 o 
   5   1   6     2821.36     2695.43     51.05 o 
   6   1   6        0.14       10.13      6.99 o 
   7   1   6        0.19       20.20     13.01 o 
   8   1   6       30.32       86.46     25.55 o 
   9   1   6     1821.50     1683.96     65.71 o 
  10   1   6      160.54      199.71     25.18 o 
  11   1   6      123.87      131.63     37.86 o 
 -12   2   6        1.88       -6.82     20.34 o 
 -11   2   6      226.93      202.77     28.57 o 
 -10   2   6      108.71      126.49     27.10 o 
  -9   2   6      346.91      307.51     28.61 o 
  -8   2   6     1781.68     1799.88     63.61 o 
  -7   2   6       73.02      172.37     62.99 o 
  -6   2   6        2.49        8.24     12.08 o 
  -5   2   6      725.08      802.69     20.99 o 
  -4   2   6      113.92      134.10      9.28 o 
  -3   2   6     7565.77     7556.49    114.02 o 
  -2   2   6     4492.42     4183.64     49.92 o 
  -1   2   6     2302.26     2349.55     33.54 o 
   0   2   6       54.27      104.90     15.00 o 
   1   2   6       28.99       70.08      6.30 o 
   2   2   6     3050.97     3207.22     46.05 o 
   3   2   6     4987.14     4834.19     75.02 o 
   4   2   6        1.69       12.90      9.07 o 
   5   2   6     3477.90     3438.63     65.81 o 
   6   2   6        3.57        0.60     14.68 o 
   7   2   6       14.69        5.74      8.68 o 
   8   2   6      697.23      711.17     38.03 o 
   9   2   6       85.69       80.36     18.47 o 
  10   2   6      550.97      590.82     40.75 o 
  11   2   6      171.49      269.30     35.55 o 
 -11   3   6      447.52      485.96     42.44 o 
 -10   3   6        2.08       18.42     14.55 o 
  -9   3   6       65.58       95.61     23.68 o 
  -8   3   6      968.28     1065.78     51.16 o 
  -7   3   6      906.18      881.61     40.03 o 
  -6   3   6      984.28      915.31     29.88 o 
  -5   3   6     3033.85     2938.32     59.02 o 
  -4   3   6     2367.10     2437.88     45.75 o 
  -3   3   6       47.06       49.84     15.57 o 
  -2   3   6     3249.38     3452.20     46.23 o 
  -1   3   6      231.62      245.15      9.36 o 
   0   3   6     3797.58     3671.21     83.67 o 
   1   3   6        4.93       23.71     12.87 o 
   2   3   6     5303.46     5400.27     71.01 o 
   3   3   6      125.45      161.84     12.23 o 
   4   3   6     1371.57     1337.99     35.15 o 
   5   3   6      260.07      258.07     16.77 o 
   6   3   6      637.30      705.84     36.34 o 
   7   3   6      922.90      879.36     35.26 o 
   8   3   6      580.94      683.00     29.71 o 
   9   3   6      363.29      347.98     30.33 o 
  10   3   6       69.16       51.93     28.78 o 
  11   3   6        4.91       -6.91     22.77 o 
 -11   4   6      206.02      176.30     34.32 o 
 -10   4   6      287.36      283.83     32.32 o 
  -9   4   6       21.39       21.24     16.91 o 
  -8   4   6      931.81      866.41     31.26 o 
  -7   4   6     1749.66     1729.78     59.81 o 
  -6   4   6     1532.15     1546.35     39.34 o 
  -5   4   6       56.24       71.36     10.93 o 
  -4   4   6     1305.69     1462.24     35.22 o 
  -3   4   6     4857.97     5060.51     91.46 o 
  -2   4   6     4280.09     4328.37     61.50 o 
  -1   4   6       98.57      109.04      8.04 o 
   0   4   6     8866.27     9101.03    135.74 o 
   1   4   6      849.93      807.51     19.23 o 
   2   4   6       69.77       48.08     10.40 o 
   3   4   6     8158.43     8567.08    153.01 o 
   4   4   6      141.38      135.98     13.24 o 
   5   4   6     1380.89     1356.73     48.37 o 
   6   4   6      170.43      179.77     14.99 o 
   7   4   6      295.45      235.05     16.19 o 
   8   4   6     1171.96     1210.73     43.30 o 
   9   4   6       59.67       57.73     14.55 o 
  10   4   6       62.74      107.16     65.56 o 
  11   4   6       23.06       44.40     23.49 o 
 -11   5   6      619.32      660.22     63.01 o 
 -10   5   6      229.24      257.89     40.89 o 
  -9   5   6      129.43      127.56     21.63 o 
  -8   5   6       59.68       67.51     13.69 o 
  -7   5   6      126.65      124.01     17.36 o 
  -6   5   6     3972.12     4168.21     92.78 o 
  -5   5   6     1046.60     1107.16     34.58 o 
  -4   5   6      165.76      203.79     14.44 o 
  -3   5   6     1520.60     1491.88     38.04 o 
  -2   5   6       22.67       21.36      7.07 o 
  -1   5   6     1831.24     1803.58     34.66 o 
   0   5   6     6859.76     7019.11    129.29 o 
   1   5   6      386.75      407.93     14.28 o 
   2   5   6       35.59       45.28      7.82 o 
   3   5   6     1162.60     1174.03     52.87 o 
   4   5   6       89.98      157.69     15.57 o 
   5   5   6     2072.67     1922.03     52.07 o 
   6   5   6      690.57      634.59     27.18 o 
   7   5   6      382.74      373.11     23.59 o 
   8   5   6       51.34       72.93     14.77 o 
   9   5   6       26.19       37.06     16.99 o 
  10   5   6       21.71        1.30     19.43 o 
  11   5   6      702.84      624.48     66.67 o 
 -11   6   6      104.02      136.20     37.73 o 
 -10   6   6       63.50       68.83     29.88 o 
  -9   6   6        5.54       20.19     18.40 o 
  -8   6   6     3010.37     2966.89     83.19 o 
  -7   6   6        2.20        1.41     10.05 o 
  -6   6   6      564.30      584.06     23.86 o 
  -5   6   6      853.74      918.98     34.03 o 
  -4   6   6       71.55       83.18     12.98 o 
  -3   6   6     4284.17     4384.42     97.39 o 
  -2   6   6     2942.35     3059.23     67.04 o 
  -1   6   6     3411.56     3365.14    115.93 o 
   0   6   6       23.64       49.41      8.64 o 
   1   6   6      196.95      253.35     17.00 o 
   2   6   6      957.90      916.58     29.87 o 
   3   6   6     4473.70     4403.78    101.29 o 
   4   6   6      152.54      165.29     14.03 o 
   5   6   6     3937.56     3956.81     91.51 o 
   6   6   6      734.27      754.36     29.90 o 
   7   6   6        3.67       17.95     11.52 o 
   8   6   6      310.23      279.54     27.85 o 
   9   6   6      215.72      193.35     26.72 o 
  10   6   6      445.38      275.58    124.48 o 
 -10   7   6       38.99      109.24     45.60 o 
  -9   7   6      387.00      366.59     40.98 o 
  -8   7   6      131.60      237.46     31.83 o 
  -7   7   6      233.64      337.33     24.95 o 
  -6   7   6     2334.94     2356.23     63.90 o 
  -5   7   6       33.58       30.72     11.98 o 
  -4   7   6       46.24       65.69     18.65 o 
  -3   7   6     1169.60     1164.47     28.89 o 
  -2   7   6      118.36      157.92     14.89 o 
  -1   7   6     2967.41     3034.56     63.87 o 
   0   7   6      386.34      454.71     17.38 o 
   1   7   6       81.80      141.60     11.49 o 
   2   7   6       94.36      120.04      9.94 o 
   3   7   6       71.96       79.79     12.63 o 
   4   7   6      419.30      433.96     21.52 o 
   5   7   6      744.95      637.81     26.90 o 
   6   7   6        2.95       10.56     13.97 o 
   7   7   6       26.20       -5.93     18.10 o 
   8   7   6       12.12       25.28     19.73 o 
   9   7   6      400.06      357.85     43.87 o 
  10   7   6        2.39       16.95     26.44 o 
 -10   8   6      198.18      193.71     35.45 o 
  -9   8   6      154.32      125.86     39.36 o 
  -8   8   6      311.85      312.49     39.04 o 
  -7   8   6     3553.43     3531.86    108.84 o 
  -6   8   6      444.66      497.71     34.16 o 
  -5   8   6     2277.21     2131.86     61.74 o 
  -4   8   6     1746.86     1766.39     45.93 o 
  -3   8   6      805.35      851.52     30.54 o 
  -2   8   6     3082.45     3008.12     61.89 o 
  -1   8   6     3236.80     3423.97     66.14 o 
   0   8   6     2149.98     2270.34     48.68 o 
   1   8   6     5564.46     5769.30    113.68 o 
   2   8   6     1728.53     1606.25     36.16 o 
   3   8   6      241.41      291.81     34.65 o 
   4   8   6      419.19      439.62     33.08 o 
   5   8   6        4.01      -16.16     16.58 o 
   6   8   6     2013.55     2049.85     78.34 o 
   7   8   6     1085.22     1178.00     84.27 o 
   8   8   6      112.24      134.28     25.91 o 
   9   8   6       57.22       82.83     20.97 o 
  -9   9   6      888.19      961.51     73.95 o 
  -8   9   6       42.39       95.16     27.75 o 
  -7   9   6      602.74      613.34     36.84 o 
  -6   9   6      411.24      375.32     30.58 o 
  -5   9   6      903.80      822.78     39.71 o 
  -4   9   6     2481.05     2431.68     73.50 o 
  -3   9   6       84.36      117.55     13.74 o 
  -2   9   6     2720.30     2629.11     72.90 o 
  -1   9   6      428.51      410.27     20.59 o 
   0   9   6      114.80      107.10     12.68 o 
   1   9   6      814.06      759.90     25.84 o 
   2   9   6       73.12       77.06      9.63 o 
   3   9   6      419.32      413.33     25.36 o 
   4   9   6     2897.15     2870.15     94.19 o 
   5   9   6      389.12      381.39     50.14 o 
   6   9   6      242.38      218.21     28.69 o 
   7   9   6       29.32       47.75     18.43 o 
   8   9   6       41.59       53.24     24.88 o 
   9   9   6       43.21      131.77     39.28 o 
  -8  10   6       46.67       74.21     23.97 o 
  -7  10   6      288.73      236.25     30.56 o 
  -6  10   6      171.94      229.72     31.22 o 
  -5  10   6        1.56       12.61     23.28 o 
  -4  10   6      192.02      182.09     21.51 o 
  -3  10   6     1811.24     1773.49     54.12 o 
  -2  10   6      132.55      203.95     16.76 o 
  -1  10   6      238.89      326.97     33.20 o 
   0  10   6      384.94      409.80     21.58 o 
   1  10   6       60.95       79.83     15.08 o 
   2  10   6      973.23     1003.24     35.03 o 
   3  10   6      493.51      587.50     38.54 o 
   4  10   6        3.17       20.61     18.65 o 
   5  10   6        5.46       24.33     16.55 o 
   6  10   6      965.18      972.06     57.41 o 
   7  10   6        9.65       10.65     16.77 o 
   8  10   6      160.02      129.91     32.29 o 
  -7  11   6      584.95      629.56     46.37 o 
  -6  11   6       98.10       80.30     26.70 o 
  -5  11   6     3897.62     3566.50    119.75 o 
  -4  11   6       84.47      128.22     18.88 o 
  -3  11   6      839.62      773.83     39.55 o 
  -2  11   6      644.06      636.54     33.30 o 
  -1  11   6      229.77      199.59     21.23 o 
   0  11   6     4297.45     4128.34    106.93 o 
   1  11   6     1999.89     1874.03     56.36 o 
   2  11   6     4222.36     4187.63    144.33 o 
   3  11   6       26.95       41.55     16.51 o 
   4  11   6      557.02      507.53     44.44 o 
   5  11   6      498.04      479.39     48.36 o 
   6  11   6     1088.09     1027.20     62.72 o 
   7  11   6      290.71      335.30     40.28 o 
  -6  12   6        7.44        6.48     18.03 o 
  -5  12   6      486.60      516.56     50.92 o 
  -4  12   6      271.04      320.99     29.75 o 
  -3  12   6      473.41      459.68     37.37 o 
  -2  12   6       26.94       65.90     19.10 o 
  -1  12   6      211.83      229.72     27.30 o 
   0  12   6        8.57       26.37     14.39 o 
   1  12   6      390.26      309.28     32.64 o 
   2  12   6       11.70       16.86     15.86 o 
   3  12   6      253.01      292.66     31.21 o 
   4  12   6      188.84      225.12     39.64 o 
   5  12   6      297.57      357.13     34.28 o 
   6  12   6       40.93       44.50     26.59 o 
  -5  13   6      124.46      107.66     34.81 o 
  -4  13   6       42.59       37.84     24.80 o 
  -3  13   6      200.16      170.11     30.02 o 
  -2  13   6       11.04       -1.76     17.75 o 
  -1  13   6      391.57      366.79     30.79 o 
   0  13   6       74.59      121.36     57.29 o 
   1  13   6      107.67      135.97     43.08 o 
   2  13   6      394.90      344.55     39.07 o 
   3  13   6       10.56       13.00     17.57 o 
   4  13   6      121.80      161.66     35.78 o 
   5  13   6        9.92       23.02     29.23 o 
  -3  14   6      988.89      858.76     65.54 o 
  -2  14   6       22.65      -18.65     24.24 o 
  -1  14   6      207.02      204.08     54.58 o 
   0  14   6      197.56      191.68     43.79 o 
   1  14   6      207.15      241.73     46.01 o 
   2  14   6      150.73      111.78     33.11 o 
 -11   1   7      171.05      155.39     26.03 o 
 -10   1   7        5.39       27.53     19.38 o 
  -9   1   7      140.01      128.53     26.84 o 
  -8   1   7      584.41      635.88     36.63 o 
  -7   1   7     4943.51     4886.78    135.31 o 
  -6   1   7      178.76      189.91     21.27 o 
  -5   1   7     2342.62     2381.17     68.43 o 
  -4   1   7       81.40       94.11      6.68 o 
  -3   1   7      317.31      322.26     16.82 o 
  -2   1   7     5474.96     5312.92     67.36 o 
  -1   1   7     8467.33     9050.29    120.22 o 
   0   1   7     6845.01     7073.50     97.66 o 
   1   1   7     3600.41     3888.44     60.23 o 
   2   1   7     2165.06     2315.32     44.22 o 
   3   1   7     2687.89     2595.05     41.89 o 
   4   1   7     2948.13     2766.97     65.06 o 
   5   1   7       56.11       64.42     14.42 o 
   6   1   7     2904.41     2862.07     84.32 o 
   7   1   7      190.47      185.76     21.31 o 
   8   1   7       79.66       69.11     17.54 o 
   9   1   7      755.71      695.11     43.21 o 
  10   1   7       96.74       89.50     27.72 o 
  11   1   7      111.05       86.39     37.64 o 
 -11   2   7        2.30        2.01     15.74 o 
 -10   2   7      705.94      745.40     48.27 o 
  -9   2   7      159.59      157.19     21.73 o 
  -8   2   7        8.52       -1.56     12.31 o 
  -7   2   7        3.43      -12.05     12.05 o 
  -6   2   7      652.17      692.07     36.39 o 
  -5   2   7     1590.90     1549.91     36.15 o 
  -4   2   7      110.85      119.43     10.01 o 
  -3   2   7      145.95      125.52     12.27 o 
  -2   2   7      250.50      212.42      7.71 o 
  -1   2   7      381.74      444.42     12.59 o 
   0   2   7      328.98      370.03     17.88 o 
   1   2   7     2762.77     2775.80     50.74 o 
   2   2   7     1784.16     1892.84     34.41 o 
   3   2   7      410.59      362.40     20.12 o 
   4   2   7      297.64      304.07     17.08 o 
   5   2   7       14.69       28.42      9.30 o 
   6   2   7       13.37       -4.73      7.57 o 
   7   2   7       65.67       71.45     18.03 o 
   8   2   7     2062.25     1870.29     66.94 o 
   9   2   7       41.72      109.55     37.07 o 
  10   2   7       15.88       -3.58     16.96 o 
  11   2   7      111.16      157.55     27.92 o 
 -11   3   7      111.65      110.09     25.58 o 
 -10   3   7       64.66       46.17     17.86 o 
  -9   3   7     1755.13     1537.32     75.85 o 
  -8   3   7      782.56      754.53     39.64 o 
  -7   3   7     1791.99     1828.55     62.25 o 
  -6   3   7     4012.51     3941.72     80.36 o 
  -5   3   7      687.89      674.93     23.38 o 
  -4   3   7     2738.24     2582.54     53.48 o 
  -3   3   7     4575.16     4748.95     85.22 o 
  -2   3   7      766.46      723.84     16.83 o 
  -1   3   7     6676.67     6951.67     97.82 o 
   0   3   7       31.59       71.77      7.26 o 
   1   3   7     4974.70     5186.26     81.67 o 
   2   3   7     2750.06     2690.70     46.29 o 
   3   3   7     1377.09     1498.79     41.03 o 
   4   3   7      107.55      149.33     30.10 o 
   5   3   7     1414.46     1410.06     45.82 o 
   6   3   7     1895.77     1901.70     50.46 o 
   7   3   7      460.60      482.97     25.43 o 
   8   3   7      521.83      550.34     33.50 o 
   9   3   7      205.69      212.99     28.11 o 
  10   3   7       15.17       72.21     28.67 o 
  11   3   7       24.06      -23.18     27.45 o 
 -11   4   7       60.72      215.73     42.58 o 
 -10   4   7        5.13      -13.99     15.83 o 
  -9   4   7      929.86      972.14     46.63 o 
  -8   4   7     2576.66     2478.61     83.29 o 
  -7   4   7     2030.29     1950.16    113.11 o 
  -6   4   7     1810.28     1733.34     47.14 o 
  -5   4   7      282.80      253.53     18.14 o 
  -4   4   7     1415.04     1496.94     38.99 o 
  -3   4   7     3446.20     3487.62     70.99 o 
  -2   4   7      813.65      771.25     19.67 o 
  -1   4   7    13186.43    12707.82    179.90 o 
   0   4   7      534.02      524.38     21.32 o 
   1   4   7       17.44       35.85      7.19 o 
   2   4   7      632.24      645.36     16.34 o 
   3   4   7        8.98       69.76     12.14 o 
   4   4   7     7038.13     7208.96    149.17 o 
   5   4   7     1533.41     1454.44     43.01 o 
   6   4   7      676.99      753.04     40.91 o 
   7   4   7       28.18       71.29     13.42 o 
   8   4   7        0.04      -14.49     14.49 o 
   9   4   7       14.58       30.16     16.28 o 
  10   4   7      890.27      908.93     74.60 o 
  11   4   7       44.67        4.17     24.76 o 
 -10   5   7       82.85       65.97     26.54 o 
  -9   5   7      336.24      350.53     30.00 o 
  -8   5   7      153.31      194.32     23.35 o 
  -7   5   7       14.43       11.82      9.89 o 
  -6   5   7      953.19      964.40     36.93 o 
  -5   5   7     1281.60     1315.04     41.19 o 
  -4   5   7     1308.59     1357.77     40.73 o 
  -3   5   7     5543.90     5471.99    103.93 o 
  -2   5   7        7.72       50.70     15.46 o 
  -1   5   7       83.48      107.30      9.77 o 
   0   5   7     2121.73     2167.59     44.64 o 
   1   5   7      994.97      950.84     22.19 o 
   2   5   7     7612.26     7229.32    139.05 o 
   3   5   7      295.76      367.09     19.86 o 
   4   5   7     1048.00     1111.81     41.81 o 
   5   5   7       25.73       46.24     13.33 o 
   6   5   7        1.73       17.71     13.31 o 
   7   5   7     1674.41     1648.52     52.06 o 
   8   5   7      337.91      282.24     35.75 o 
   9   5   7      642.97      723.03     58.29 o 
  10   5   7      158.92      153.11     34.65 o 
 -10   6   7      805.70      824.58    106.18 o 
  -9   6   7     1100.30     1087.11     64.36 o 
  -8   6   7       20.84       -0.17     20.49 o 
  -7   6   7       43.46       58.71     14.21 o 
  -6   6   7     1102.86     1009.16     39.33 o 
  -5   6   7     3891.50     3863.76     92.36 o 
  -4   6   7     3200.45     3177.58     75.81 o 
  -3   6   7       72.08      138.92     14.10 o 
  -2   6   7      632.42      601.95     19.89 o 
  -1   6   7      109.14      123.83     11.83 o 
   0   6   7     4400.32     4298.86    101.25 o 
   1   6   7     3048.30     2897.39     54.70 o 
   2   6   7      209.21      247.54     16.04 o 
   3   6   7     2121.67     2105.44     52.60 o 
   4   6   7       10.99       57.75     14.31 o 
   5   6   7      311.75      354.44     23.87 o 
   6   6   7     1929.55     1967.94     62.58 o 
   7   6   7       28.76        7.25     13.31 o 
   8   6   7       26.51       65.79     18.38 o 
   9   6   7      220.91      233.90     42.55 o 
  10   6   7        2.76        5.02     18.07 o 
 -10   7   7       23.27       19.24     21.84 o 
  -9   7   7     1481.14     1457.91     93.62 o 
  -8   7   7      471.29      458.57     37.48 o 
  -7   7   7      870.28      845.46     43.67 o 
  -6   7   7      679.53      683.55     34.56 o 
  -5   7   7        2.47       19.67     12.81 o 
  -4   7   7      733.96      766.52     31.97 o 
  -3   7   7      316.12      327.97     22.73 o 
  -2   7   7     6046.77     5805.75    104.93 o 
  -1   7   7      517.02      563.26     22.01 o 
   0   7   7     2346.25     2240.88     46.19 o 
   1   7   7      327.71      326.89     15.59 o 
   2   7   7      294.78      313.99     22.23 o 
   3   7   7      450.08      488.77     25.92 o 
   4   7   7      696.64      705.15     39.59 o 
   5   7   7     3192.30     3126.37     85.39 o 
   6   7   7      142.28      193.75     25.29 o 
   7   7   7      150.96      113.59     23.26 o 
   8   7   7      157.95      169.84     26.84 o 
   9   7   7       75.97      124.55     75.39 o 
  -9   8   7       12.28        1.44     17.01 o 
  -8   8   7       48.11       64.79     18.87 o 
  -7   8   7     1465.70     1374.60     54.32 o 
  -6   8   7       57.49       59.87     18.16 o 
  -5   8   7      442.82      451.75     27.35 o 
  -4   8   7      295.87      351.65     23.59 o 
  -3   8   7      140.37      193.17     17.62 o 
  -2   8   7      220.97      244.16     18.07 o 
  -1   8   7      985.72     1034.23     40.06 o 
   0   8   7     3771.70     3882.62    100.29 o 
   1   8   7      127.20      137.10     12.71 o 
   2   8   7      228.76      235.84     20.32 o 
   3   8   7      173.00      178.01     16.67 o 
   4   8   7      183.46      206.43     27.93 o 
   5   8   7      105.52      143.50     31.42 o 
   6   8   7      430.89      472.09     41.99 o 
   7   8   7       94.48       94.47     29.48 o 
   8   8   7       50.00       47.42     20.09 o 
   9   8   7      125.42      146.20     35.89 o 
  -8   9   7       27.75       58.75     26.01 o 
  -7   9   7       16.37       26.23     15.61 o 
  -6   9   7       94.25       92.56     24.23 o 
  -5   9   7      186.89      204.88     28.59 o 
  -4   9   7      202.66      192.88     18.53 o 
  -3   9   7      119.99      181.43     33.27 o 
  -2   9   7        3.78       15.08      9.34 o 
  -1   9   7        9.17        3.13      9.32 o 
   0   9   7       27.91       23.96     11.99 o 
   1   9   7       17.44       19.66     10.83 o 
   2   9   7        0.98       35.67     15.03 o 
   3   9   7       63.21      107.96     21.13 o 
   4   9   7       29.55       21.49     16.26 o 
   5   9   7        0.64       83.05     41.77 o 
   6   9   7      169.64      201.23     40.57 o 
   7   9   7        8.51       33.89     20.57 o 
   8   9   7        2.07        7.14     14.78 o 
  -8  10   7      205.83      192.26     40.56 o 
  -7  10   7        1.87       -4.57     14.66 o 
  -6  10   7       11.61       10.90     15.32 o 
  -5  10   7     1730.88     1867.04     76.75 o 
  -4  10   7     1927.47     2002.83     77.31 o 
  -3  10   7      731.38      734.74     41.08 o 
  -2  10   7      685.16      766.57     40.86 o 
  -1  10   7      154.48      174.32     17.24 o 
   0  10   7      802.23      769.85     31.72 o 
   1  10   7     2882.60     2768.50     76.22 o 
   2  10   7        8.34       51.68     40.79 o 
   3  10   7     1410.71     1414.18     61.46 o 
   4  10   7        0.13        1.33     16.08 o 
   5  10   7       49.36      106.94     42.12 o 
   6  10   7      804.34      704.30     51.53 o 
   7  10   7      387.10      407.67     42.74 o 
  -7  11   7      209.53      215.01     40.42 o 
  -6  11   7       76.59      129.02     29.50 o 
  -5  11   7       89.80       88.14     23.56 o 
  -4  11   7       49.36       51.45     19.75 o 
  -3  11   7        5.49       38.53     17.64 o 
  -2  11   7      889.55      922.49     41.95 o 
  -1  11   7       76.76       51.35     15.04 o 
   0  11   7      506.29      504.99     30.61 o 
   1  11   7        7.78       14.51     19.11 o 
   2  11   7        1.77       -9.91     17.03 o 
   3  11   7      153.92      217.83     47.49 o 
   4  11   7       55.64       33.13     18.06 o 
   5  11   7      471.65      522.78     41.41 o 
   6  11   7       21.66       21.50     19.00 o 
   7  11   7        0.99        8.93     23.46 o 
  -5  12   7      154.66      182.88     25.82 o 
  -4  12   7       17.12       19.18     15.32 o 
  -3  12   7      282.97      312.63     36.54 o 
  -2  12   7      139.34      145.44     31.09 o 
  -1  12   7      862.12      826.75     56.79 o 
   0  12   7     2391.91     2412.58    119.58 o 
   1  12   7      221.08      225.23     35.82 o 
   2  12   7        0.31      -12.55     19.83 o 
   3  12   7      179.57      233.67     36.77 o 
   4  12   7       80.89       93.79     25.74 o 
   5  12   7     1613.06     1466.61     86.99 o 
  -4  13   7      737.77      755.35     68.11 o 
  -3  13   7      369.11      379.62     43.75 o 
  -2  13   7      374.75      392.94     38.96 o 
  -1  13   7       18.81        6.15     23.95 o 
   0  13   7       20.53       -4.37     24.46 o 
   1  13   7      219.25      341.99     49.18 o 
   2  13   7      671.77      648.84     53.10 o 
   3  13   7       19.00       24.61     24.41 o 
 -11   0   8      368.94      367.81    108.18 o 
 -10   0   8      201.01      162.26     33.08 o 
  -9   0   8       30.16       51.65     26.36 o 
  -8   0   8      617.91      715.14     74.08 o 
  -7   0   8      606.89      599.47     50.81 o 
  -6   0   8      462.24      416.92     48.52 o 
  -5   0   8     2071.22     2332.11    114.48 o 
  -4   0   8      273.06      265.29     26.02 o 
  -3   0   8     3915.58     3983.53     82.95 o 
  -2   0   8     4319.66     4388.69     88.74 o 
  -1   0   8      226.43      236.12     18.10 o 
   0   0   8      103.38      150.05     18.11 o 
   1   0   8       37.56       76.79     24.69 o 
   2   0   8     7695.96     7416.72    168.71 o 
   3   0   8     2141.26     2147.36     80.25 o 
   4   0   8        2.02        4.83      7.15 o 
   5   0   8     5535.88     5853.58    220.61 o 
   6   0   8       74.21       89.55     23.52 o 
   7   0   8      451.87      579.45     60.13 o 
   8   0   8     2594.98     2400.46    122.67 o 
   9   0   8      523.55      624.99    101.00 o 
  10   0   8      856.45      940.41    115.72 o 
 -11   1   8      669.98      670.87     57.60 o 
 -10   1   8      157.08      215.86     28.60 o 
  -9   1   8     1754.34     1734.52     83.54 o 
  -8   1   8      734.12      702.54     45.74 o 
  -7   1   8      273.47      244.80     33.22 o 
  -6   1   8     2884.16     2900.01     87.85 o 
  -5   1   8     3095.52     2979.25     95.79 o 
  -4   1   8     1564.32     1744.83     62.19 o 
  -3   1   8     2618.29     2596.74     47.95 o 
  -2   1   8      156.44      145.83      8.37 o 
  -1   1   8      573.78      534.74     21.33 o 
   0   1   8     5988.67     6253.27     97.04 o 
   1   1   8     1891.01     1797.16     42.53 o 
   2   1   8     1314.07     1378.38     35.21 o 
   3   1   8      254.02      252.92     13.61 o 
   4   1   8      456.65      512.86     23.68 o 
   5   1   8      218.71      211.23     22.73 o 
   6   1   8     2137.40     2118.63     71.49 o 
   7   1   8        4.11       13.06     19.02 o 
   8   1   8       57.53       68.27     22.91 o 
   9   1   8      206.05      252.23     34.04 o 
  10   1   8        3.34       13.43     20.17 o 
 -11   2   8      142.46      121.54     34.89 o 
 -10   2   8       28.80       25.00     15.56 o 
  -9   2   8        4.42       11.77     16.50 o 
  -8   2   8       67.09       90.99     28.87 o 
  -7   2   8     1810.17     1815.62     67.34 o 
  -6   2   8     1420.77     1512.65     59.59 o 
  -5   2   8      115.19      143.97     20.95 o 
  -4   2   8     2002.13     1924.22     61.23 o 
  -3   2   8       36.97       54.77      8.95 o 
  -2   2   8     1534.34     1447.70     36.45 o 
  -1   2   8     3583.46     3755.41     61.64 o 
   0   2   8      628.80      630.08     19.90 o 
   1   2   8     2240.19     2336.41     44.92 o 
   2   2   8      349.50      326.83     14.39 o 
   3   2   8       47.36       34.84     11.86 o 
   4   2   8     1224.10     1178.16     40.46 o 
   5   2   8       78.84       88.79     21.29 o 
   6   2   8     1448.95     1406.68     56.89 o 
   7   2   8      285.90      330.90     28.20 o 
   8   2   8      173.56      187.54     26.26 o 
   9   2   8       28.61       37.50     20.03 o 
  10   2   8      178.09      184.47     61.53 o 
 -10   3   8      394.57      410.63     39.92 o 
  -9   3   8      333.90      337.04     33.25 o 
  -8   3   8      261.65      304.86     37.69 o 
  -7   3   8      388.77      427.89     34.41 o 
  -6   3   8     1785.19     1760.68     63.91 o 
  -5   3   8       54.40       71.79     10.59 o 
  -4   3   8     4921.04     4543.79     86.72 o 
  -3   3   8       80.06       94.41     15.69 o 
  -2   3   8     3147.93     3043.80     63.99 o 
  -1   3   8      339.76      311.07     13.37 o 
   0   3   8      735.70      694.75     19.95 o 
   1   3   8      668.76      699.49     25.58 o 
   2   3   8      519.23      532.06     19.63 o 
   3   3   8      427.17      504.52     24.92 o 
   4   3   8     3091.98     3188.03     77.34 o 
   5   3   8      125.68      142.02     13.93 o 
   6   3   8      757.45      693.75     35.70 o 
   7   3   8       36.62       36.47     19.12 o 
   8   3   8      110.72      147.78     23.32 o 
   9   3   8      251.12      317.26     33.65 o 
  10   3   8      116.63      163.34     59.09 o 
 -10   4   8       91.77      100.42     24.24 o 
  -9   4   8        5.31      -16.35     16.35 o 
  -8   4   8        4.27        0.02     13.17 o 
  -7   4   8      116.48      149.18     21.32 o 
  -6   4   8     1697.96     1652.43     68.99 o 
  -5   4   8        6.87       16.73      9.58 o 
  -4   4   8      225.74      272.01     18.47 o 
  -3   4   8      318.16      273.69     19.20 o 
  -2   4   8        0.58        6.33      9.90 o 
  -1   4   8     1214.91     1199.61     43.72 o 
   0   4   8     1569.14     1658.44     47.28 o 
   1   4   8      240.12      277.49     20.11 o 
   2   4   8       42.92       31.18      7.77 o 
   3   4   8      127.42      145.50     15.11 o 
   4   4   8       89.83      132.67     17.41 o 
   5   4   8     1829.41     1734.00     61.89 o 
   6   4   8       53.98      151.51     34.65 o 
   7   4   8       29.51       83.41     21.03 o 
   8   4   8       56.64       68.80     23.87 o 
   9   4   8      109.83      143.70     27.19 o 
  10   4   8       59.84       66.76     33.52 o 
 -10   5   8      265.18      314.52     63.33 o 
  -9   5   8     1963.76     1807.99     85.65 o 
  -8   5   8      547.97      464.73     39.51 o 
  -7   5   8      191.66      181.69     23.32 o 
  -6   5   8      165.05      164.22     16.46 o 
  -5   5   8      146.18      152.24     21.17 o 
  -4   5   8     5742.09     5884.87    126.42 o 
  -3   5   8     2524.88     2505.73     65.00 o 
  -2   5   8     7214.35     6947.70    154.65 o 
  -1   5   8      138.15      178.08     15.94 o 
   0   5   8      770.05      741.01     33.27 o 
   1   5   8      891.20      851.68     29.00 o 
   2   5   8     7097.34     7149.09    153.03 o 
   3   5   8      382.52      472.17     26.38 o 
   4   5   8     2607.44     2574.95     67.30 o 
   5   5   8      610.37      699.75     34.84 o 
   6   5   8       17.23       27.46     13.71 o 
   7   5   8      536.86      493.68     32.34 o 
   8   5   8      574.81      557.72     41.03 o 
   9   5   8      530.95      483.46     45.39 o 
  10   5   8        0.10       59.83     76.64 o 
 -10   6   8      554.36      549.15     62.31 o 
  -9   6   8        6.42       11.08     20.46 o 
  -8   6   8      173.95      188.16     36.08 o 
  -7   6   8     2118.09     2084.98     75.26 o 
  -6   6   8      857.65      894.69     34.62 o 
  -5   6   8     1202.51     1219.46     43.93 o 
  -4   6   8     2918.78     3002.80     76.94 o 
  -3   6   8     2106.28     2119.60     56.44 o 
  -2   6   8      333.60      355.09     23.02 o 
  -1   6   8     5948.14     6030.23    104.13 o 
   0   6   8      277.40      288.97     25.47 o 
   1   6   8     5327.84     5078.62     87.02 o 
   2   6   8       84.54       91.89     14.68 o 
   3   6   8     2506.00     2564.80     85.32 o 
   4   6   8     2686.54     2526.79     69.61 o 
   5   6   8      393.25      420.42     39.91 o 
   6   6   8     1562.09     1517.24     65.58 o 
   7   6   8      481.05      440.04     37.51 o 
   8   6   8      288.06      286.46     47.79 o 
   9   6   8       43.12       50.15     28.83 o 
  -9   7   8      324.24      387.67     46.57 o 
  -8   7   8        1.15       -1.64     17.41 o 
  -7   7   8       21.56       52.30     23.18 o 
  -6   7   8      124.40      189.01     21.96 o 
  -5   7   8     1114.28     1092.70     43.24 o 
  -4   7   8      685.84      742.17     34.03 o 
  -3   7   8       13.05        3.31     11.36 o 
  -2   7   8      403.62      430.95     25.33 o 
  -1   7   8      270.25      279.85     37.39 o 
   0   7   8     1663.52     1650.46     39.66 o 
   1   7   8      347.49      383.48     18.48 o 
   2   7   8      101.25      148.98     18.43 o 
   3   7   8      349.51      386.25     32.86 o 
   4   7   8      330.15      381.49     36.45 o 
   5   7   8      242.99      205.99     21.27 o 
   6   7   8      266.68      268.58     30.31 o 
   7   7   8      126.00      175.33     25.15 o 
   8   7   8      118.23      188.84     31.94 o 
   9   7   8       49.62        1.98     30.79 o 
  -8   8   8     1506.52     1468.36     77.68 o 
  -7   8   8      129.39      161.47     26.68 o 
  -6   8   8      460.49      473.02     30.15 o 
  -5   8   8     1351.29     1283.92     44.00 o 
  -4   8   8       10.76       12.45     10.16 o 
  -3   8   8     5397.89     5460.09    133.59 o 
  -2   8   8     1305.81     1319.55     43.69 o 
  -1   8   8        3.37       20.43      8.47 o 
   0   8   8      489.17      434.90     20.95 o 
   1   8   8      204.55      231.82     16.09 o 
   2   8   8     1596.47     1567.29     52.28 o 
   3   8   8     2842.25     2916.78     83.57 o 
   4   8   8        0.66        6.41     16.55 o 
   5   8   8       10.79        7.16     18.34 o 
   6   8   8       16.59      -18.45     19.21 o 
   7   8   8       24.90       36.54     22.92 o 
   8   8   8      370.32      373.49     44.26 o 
  -8   9   8      788.51      796.98     61.29 o 
  -7   9   8      165.17      237.72     53.46 o 
  -6   9   8      919.52      813.40     41.86 o 
  -5   9   8     1298.12     1253.64     58.30 o 
  -4   9   8      274.50      265.46     25.90 o 
  -3   9   8       34.40       47.44     13.71 o 
  -2   9   8     1633.28     1597.83     52.40 o 
  -1   9   8     1470.08     1561.31     68.20 o 
   0   9   8     2954.09     2991.85     83.62 o 
   1   9   8       74.20       72.94     17.05 o 
   2   9   8     1669.11     1706.13     57.25 o 
   3   9   8       91.22      101.07     19.93 o 
   4   9   8        1.38       28.77     20.26 o 
   5   9   8     2261.43     2224.92     86.69 o 
   6   9   8        9.70       29.12     19.48 o 
   7   9   8      342.32      390.65     45.41 o 
   8   9   8      367.86      387.37    103.04 o 
  -7  10   8      255.48      286.76     42.02 o 
  -6  10   8      287.38      269.13     34.77 o 
  -5  10   8       84.32      106.89     22.88 o 
  -4  10   8      344.68      355.51     30.98 o 
  -3  10   8     2451.03     2535.24     89.07 o 
  -2  10   8      872.92      880.47     44.17 o 
  -1  10   8       11.27        7.75     16.57 o 
   0  10   8       29.79       33.51     12.96 o 
   1  10   8       16.53        0.23     15.26 o 
   2  10   8      170.58      255.06     36.23 o 
   3  10   8     2437.81     2325.21     80.52 o 
   4  10   8      107.57       80.09     20.70 o 
   5  10   8       72.50      121.47     51.37 o 
   6  10   8        2.24       24.74     19.62 o 
   7  10   8       15.38       35.29     21.07 o 
  -6  11   8       34.80       12.51     17.82 o 
  -5  11   8       10.61       30.36     17.56 o 
  -4  11   8      732.38      797.47     53.68 o 
  -3  11   8      207.76      142.83     21.74 o 
  -2  11   8       52.34       73.11     19.50 o 
  -1  11   8      558.64      573.54     50.55 o 
   0  11   8      359.15      256.22     31.36 o 
   1  11   8      286.19      283.21     35.80 o 
   2  11   8      651.63      586.25     49.20 o 
   3  11   8      181.81      222.11     30.65 o 
   4  11   8      218.35      321.37     37.52 o 
   5  11   8       60.87        9.13     21.19 o 
   6  11   8       57.41       27.33     20.00 o 
  -4  12   8        0.89       19.29     22.01 o 
  -3  12   8      461.81      494.62     79.55 o 
  -2  12   8        0.88       -8.67     21.47 o 
  -1  12   8      460.08      468.85     70.46 o 
   0  12   8        0.06       26.51     35.42 o 
   1  12   8      644.83      715.25     52.26 o 
   2  12   8        6.27       14.86     19.31 o 
   3  12   8      139.26      116.63     28.69 o 
   4  12   8        5.93       27.31     25.32 o 
  -2  13   8       11.10        7.40     44.16 o 
  -1  13   8      164.80      108.87     47.14 o 
   0  13   8       89.54       86.70     38.12 o 
   1  13   8       29.75       31.30     29.32 o 
 -10   1   9       61.38      123.50     34.11 o 
  -9   1   9      292.21      334.51     35.23 o 
  -8   1   9      454.01      496.52     56.71 o 
  -7   1   9      169.19      237.11     25.70 o 
  -6   1   9     5646.39     5572.53    164.25 o 
  -5   1   9      157.51      169.21     23.58 o 
  -4   1   9     1003.28     1110.99     46.35 o 
  -3   1   9       59.05       54.27     10.98 o 
  -2   1   9     1321.40     1307.28     33.16 o 
  -1   1   9      473.96      515.87     18.15 o 
   0   1   9     9723.01     9670.76    157.32 o 
   1   1   9      403.55      376.75     19.41 o 
   2   1   9     2065.41     1937.50     81.20 o 
   3   1   9      100.25      115.62     17.70 o 
   4   1   9      270.13      295.56     20.28 o 
   5   1   9     1961.11     1880.27     65.64 o 
   6   1   9      452.19      370.46     32.85 o 
   7   1   9      596.53      580.71     39.45 o 
   8   1   9      120.44      129.63     26.12 o 
   9   1   9       37.60      123.39     40.78 o 
  10   1   9       44.95       29.52     21.42 o 
 -10   2   9      178.73      217.90     34.43 o 
  -9   2   9      212.59      225.04     31.65 o 
  -8   2   9      119.91      171.20     31.72 o 
  -7   2   9     1544.13     1562.83     63.46 o 
  -6   2   9       14.92       28.64     17.75 o 
  -5   2   9       11.67       19.03     17.17 o 
  -4   2   9     6124.44     5971.92    151.51 o 
  -3   2   9      179.45      248.24     27.17 o 
  -2   2   9     3184.77     3160.93     70.86 o 
  -1   2   9     3071.73     2957.89     56.10 o 
   0   2   9      639.33      671.50     28.10 o 
   1   2   9     1374.56     1396.10     35.36 o 
   2   2   9     1754.82     1771.00     43.33 o 
   3   2   9     3569.82     3487.19    102.53 o 
   4   2   9     2868.41     3139.43     81.65 o 
   5   2   9      204.10      223.09     29.00 o 
   6   2   9      591.24      587.44     32.32 o 
   7   2   9      349.73      343.64     61.89 o 
   8   2   9       67.49       58.31     18.02 o 
   9   2   9      318.04      339.75     42.24 o 
  10   2   9      427.06      448.25     44.87 o 
 -10   3   9      405.78      316.43     42.74 o 
  -9   3   9      211.72      221.36     32.13 o 
  -8   3   9     1228.14     1137.98     57.91 o 
  -7   3   9     1051.37     1076.49     54.07 o 
  -6   3   9     1926.44     2021.20     80.31 o 
  -5   3   9       20.66       60.59     32.77 o 
  -4   3   9      506.57      488.94     24.66 o 
  -3   3   9      695.61      726.08     26.78 o 
  -2   3   9     4172.41     4032.82     85.81 o 
  -1   3   9     2034.18     2104.26     44.54 o 
   0   3   9      175.48      287.88     36.06 o 
   1   3   9      823.62      799.75     40.41 o 
   2   3   9      236.37      314.93     27.65 o 
   3   3   9     2220.22     2404.17     70.25 o 
   4   3   9      618.80      663.62     30.97 o 
   5   3   9      119.49       99.62     13.39 o 
   6   3   9       44.06       30.77     16.28 o 
   7   3   9      172.56      188.63     25.83 o 
   8   3   9       61.72       89.48     24.29 o 
   9   3   9      267.90      297.36     39.34 o 
 -10   4   9      997.29     1039.65    100.35 o 
  -9   4   9       20.29       18.79     21.13 o 
  -8   4   9       65.13       56.22     21.59 o 
  -7   4   9      511.99      424.47     39.54 o 
  -6   4   9      199.52      240.49     28.70 o 
  -5   4   9     2910.71     2957.34     94.90 o 
  -4   4   9     1402.28     1450.09     44.10 o 
  -3   4   9      207.38      233.40     18.59 o 
  -2   4   9      513.08      512.23     26.06 o 
  -1   4   9        0.02       -1.07      9.13 o 
   0   4   9     3251.22     3480.33     79.98 o 
   1   4   9     5353.99     5323.82     98.77 o 
   2   4   9      370.18      456.07     24.06 o 
   3   4   9     1001.40     1022.64     39.11 o 
   4   4   9      736.46      606.76     35.83 o 
   5   4   9     1052.27      899.97     41.46 o 
   6   4   9     1736.89     1749.03     74.15 o 
   7   4   9       75.70       91.54     25.62 o 
   8   4   9     1110.78     1167.77     68.74 o 
   9   4   9       67.79       44.87     26.97 o 
  -9   5   9      123.16      104.29     29.22 o 
  -8   5   9      802.05      795.23     52.68 o 
  -7   5   9     1593.92     1564.33     85.15 o 
  -6   5   9        5.43        0.80     14.20 o 
  -5   5   9       25.44       68.73     27.48 o 
  -4   5   9      207.38      271.23     19.43 o 
  -3   5   9      635.19      656.32     27.41 o 
  -2   5   9     6680.92     6184.44    131.13 o 
  -1   5   9      533.20      503.16     19.96 o 
   0   5   9     1937.96     1837.49     49.89 o 
   1   5   9      150.76      174.15     13.08 o 
   2   5   9        6.39      -11.47     11.47 o 
   3   5   9     2737.99     2764.07     74.93 o 
   4   5   9     1562.70     1541.10     56.61 o 
   5   5   9     1231.54     1300.25     46.41 o 
   6   5   9      946.45      936.36     41.09 o 
   7   5   9       10.42      -16.27     19.34 o 
   8   5   9       61.05      130.06     47.69 o 
   9   5   9      398.40      341.26     53.94 o 
  -9   6   9      844.90      806.49     73.42 o 
  -8   6   9     1165.38     1049.71     74.89 o 
  -7   6   9      336.43      329.90     35.92 o 
  -6   6   9      331.16      324.77     31.99 o 
  -5   6   9      400.57      329.43     23.33 o 
  -4   6   9      232.86      242.74     21.27 o 
  -3   6   9     3662.40     3703.97     96.79 o 
  -2   6   9      434.65      417.82     31.14 o 
  -1   6   9      744.06      752.26     33.63 o 
   0   6   9     1479.96     1305.29     99.64 o 
   1   6   9       82.56       77.73     16.39 o 
   2   6   9      866.72      864.80     37.51 o 
   3   6   9     1488.21     1428.76     53.08 o 
   4   6   9      830.60      912.47     50.39 o 
   5   6   9      271.90      339.47     30.74 o 
   6   6   9        1.55      -13.24     13.24 o 
   7   6   9       30.85       32.91     23.13 o 
   8   6   9      490.38      390.69     50.26 o 
  -8   7   9      370.80      253.54     49.13 o 
  -7   7   9        4.18       28.22     42.53 o 
  -6   7   9      481.29      519.78     39.92 o 
  -5   7   9      695.13      648.56     35.10 o 
  -4   7   9     2908.13     2725.57     75.77 o 
  -3   7   9      298.24      352.37     27.35 o 
  -2   7   9      938.17      876.75     34.73 o 
  -1   7   9      323.28      301.66     24.23 o 
   0   7   9      793.76      799.07     32.10 o 
   1   7   9      363.14      447.41     25.07 o 
   2   7   9     5327.02     5278.38    133.55 o 
   3   7   9      611.93      573.38     40.91 o 
   4   7   9      322.74      299.61     24.79 o 
   5   7   9      290.58      270.22     26.26 o 
   6   7   9        3.16      -20.76     20.76 o 
   7   7   9     1013.59     1089.44     75.70 o 
   8   7   9      287.79      248.71     48.22 o 
  -8   8   9       91.25      110.58     36.30 o 
  -7   8   9        0.43       28.18     26.15 o 
  -6   8   9        0.93      -24.21     24.21 o 
  -5   8   9      175.61      208.07     23.82 o 
  -4   8   9       32.94       93.60     37.32 o 
  -3   8   9     2134.97     2044.77     66.51 o 
  -2   8   9       13.37       10.47     12.04 o 
  -1   8   9      109.23      151.75     19.47 o 
   0   8   9       39.18       52.59     15.64 o 
   1   8   9      298.11      278.98     36.07 o 
   2   8   9      201.73      249.29     23.29 o 
   3   8   9      669.19      673.92     36.00 o 
   4   8   9      459.82      550.02     42.22 o 
   5   8   9        9.04       43.29     22.32 o 
   6   8   9        4.06        5.38     15.53 o 
   7   8   9       87.73       98.74     37.47 o 
  -7   9   9       18.27       28.99     23.54 o 
  -6   9   9      189.98      256.12     45.41 o 
  -5   9   9      589.08      470.38     40.53 o 
  -4   9   9      375.33      344.56     27.92 o 
  -3   9   9       81.59       87.42     17.96 o 
  -2   9   9       12.44       31.80     14.36 o 
  -1   9   9      302.48      313.10     26.10 o 
   0   9   9       83.24      130.85     30.86 o 
   1   9   9     1078.90     1060.88     45.94 o 
   2   9   9       84.69       96.70     17.61 o 
   3   9   9        0.23       53.05     40.95 o 
   4   9   9       35.80       57.02     24.10 o 
   5   9   9       11.26       22.60     17.06 o 
   6   9   9       57.55       11.35     18.02 o 
   7   9   9      124.27      129.36     36.63 o 
  -6  10   9      403.52      362.12     37.84 o 
  -5  10   9      356.86      288.00     25.93 o 
  -4  10   9       20.12       89.34     23.89 o 
  -3  10   9     2537.04     2436.87     84.46 o 
  -2  10   9       24.37       47.66     24.10 o 
  -1  10   9     1488.18     1611.29     97.71 o 
   0  10   9        2.07       18.41     19.29 o 
   1  10   9      508.65      447.70     39.87 o 
   2  10   9      847.83      735.51     53.91 o 
   3  10   9     1245.82     1183.33     65.63 o 
   4  10   9      373.04      360.12     35.93 o 
   5  10   9      562.53      496.68     50.43 o 
   6  10   9      179.35      231.01     44.94 o 
  -4  11   9      573.14      531.33     42.51 o 
  -3  11   9      406.40      395.78     37.54 o 
  -2  11   9       28.40       29.30     37.88 o 
  -1  11   9       27.37       26.41     27.95 o 
   0  11   9       32.66       36.81     28.57 o 
   1  11   9      201.73      322.89     43.71 o 
   2  11   9     1361.19     1284.32     74.50 o 
   3  11   9       51.09       22.09     21.13 o 
   4  11   9        4.57       16.22     18.93 o 
  -2  12   9       13.78      -25.81     44.88 o 
  -1  12   9      145.33      131.10     41.34 o 
   0  12   9      843.65     1033.92    195.24 o 
   1  12   9      487.96      421.65     59.57 o 
   2  12   9        0.79       -2.12     20.88 o 
  -9   0  10      159.17      117.89     47.84 o 
  -8   0  10       31.63       84.83     41.11 o 
  -7   0  10     3589.39     3656.77    185.65 o 
  -6   0  10      440.83      453.57     61.28 o 
  -5   0  10      485.42      519.65     61.70 o 
  -4   0  10      343.83      303.30     47.15 o 
  -3   0  10        1.83       12.67     16.03 o 
  -2   0  10     4682.99     4624.38    115.04 o 
  -1   0  10     6554.90     6773.11    168.58 o 
   0   0  10     4442.41     4387.53    122.05 o 
   1   0  10      403.64      439.87     29.52 o 
   2   0  10       11.27       32.41     13.57 o 
   3   0  10      486.55      530.15     65.34 o 
   4   0  10     4913.44     4656.69    203.54 o 
   5   0  10      143.07      150.89     39.49 o 
   6   0  10     4339.86     4409.51    258.37 o 
   7   0  10        3.25      -14.58     27.70 o 
   8   0  10       14.28      -16.71     24.36 o 
   9   0  10      446.62      430.32     69.03 o 
  -9   1  10      974.15     1039.18     63.88 o 
  -8   1  10       76.78      165.86     47.19 o 
  -7   1  10      411.02      453.87     64.54 o 
  -6   1  10     1391.42     1307.49     71.01 o 
  -5   1  10     1672.93     1619.02     75.73 o 
  -4   1  10     3274.72     3245.60    100.83 o 
  -3   1  10      993.18     1014.54     49.36 o 
  -2   1  10      258.70      247.24     15.83 o 
  -1   1  10     1013.57     1088.61     29.95 o 
   0   1  10      299.62      356.47     18.46 o 
   1   1  10     4405.29     4421.87    100.18 o 
   2   1  10      136.25      173.56     14.14 o 
   3   1  10        2.07       28.79     11.40 o 
   4   1  10      284.32      318.81     28.48 o 
   5   1  10      120.47      176.62     24.83 o 
   6   1  10      475.98      421.91     40.68 o 
   7   1  10       69.07       75.58     26.33 o 
   8   1  10       47.34      102.88     29.92 o 
   9   1  10        5.83      -10.22     19.58 o 
  -9   2  10        0.54      -10.45     22.28 o 
  -8   2  10       52.43       91.47     26.46 o 
  -7   2  10      482.00      669.23    147.17 o 
  -6   2  10      346.59      341.49     35.56 o 
  -5   2  10     1017.20     1009.74     50.96 o 
  -4   2  10        7.79       16.45     16.00 o 
  -3   2  10     1759.05     1837.26     63.12 o 
  -2   2  10      490.94      468.78     43.06 o 
  -1   2  10      508.08      493.67     22.59 o 
   0   2  10      413.86      472.78     20.69 o 
   1   2  10        2.75       29.96     23.80 o 
   2   2  10     1650.99     1608.63     53.12 o 
   3   2  10     1075.53     1097.90     48.74 o 
   4   2  10        7.61       29.30     14.66 o 
   5   2  10       19.37       58.95     20.38 o 
   6   2  10       59.84       68.69     22.17 o 
   7   2  10      127.28      197.48     27.97 o 
   8   2  10      630.49      678.01     51.03 o 
   9   2  10       59.23      107.70     26.20 o 
  -9   3  10       21.42       34.19     22.40 o 
  -8   3  10     1295.51     1235.39     70.81 o 
  -7   3  10       10.71       37.78     20.58 o 
  -6   3  10     2958.81     2656.23    111.15 o 
  -5   3  10      144.88      164.15     26.23 o 
  -4   3  10      871.00      816.12     46.86 o 
  -3   3  10      285.86      269.85     30.71 o 
  -2   3  10     1717.21     1752.92     53.38 o 
  -1   3  10     2656.30     2577.21     56.05 o 
   0   3  10     1744.99     1760.77     40.50 o 
   1   3  10      294.02      346.26     21.48 o 
   2   3  10        0.49       -7.75     12.37 o 
   3   3  10      175.22      216.95     23.27 o 
   4   3  10        0.46        3.30     17.30 o 
   5   3  10     1390.73     1540.59     68.55 o 
   6   3  10       82.80       85.76     25.26 o 
   7   3  10       75.25      112.69     34.83 o 
   8   3  10       27.10       11.94     19.69 o 
   9   3  10        1.78       33.81     40.51 o 
  -9   4  10      252.95      275.60     44.82 o 
  -8   4  10       26.58        9.68     17.71 o 
  -7   4  10      511.79      653.04     49.19 o 
  -6   4  10      125.66      168.87     26.26 o 
  -5   4  10      657.14      600.54     41.63 o 
  -4   4  10      598.54      520.09     36.67 o 
  -3   4  10        1.53       -9.33      9.50 o 
  -2   4  10        7.36        8.52     10.09 o 
  -1   4  10      688.77      676.29     26.18 o 
   0   4  10     1987.32     1990.39     55.28 o 
   1   4  10      283.94      258.00     20.47 o 
   2   4  10        4.12       12.87     18.28 o 
   3   4  10        7.40       27.35     17.13 o 
   4   4  10      311.85      222.15     20.04 o 
   5   4  10        0.40        9.72     26.27 o 
   6   4  10      643.84      696.82     52.32 o 
   7   4  10        8.61       28.08     22.48 o 
   8   4  10       28.74       -5.12     17.58 o 
  -8   5  10      239.32      264.11     45.15 o 
  -7   5  10      201.18      216.71     34.30 o 
  -6   5  10       16.86       93.13     33.54 o 
  -5   5  10      968.77      926.45     56.50 o 
  -4   5  10      754.07      629.01     34.93 o 
  -3   5  10       59.15      110.71     19.82 o 
  -2   5  10      382.04      371.50     35.04 o 
  -1   5  10      543.60      545.81     27.02 o 
   0   5  10      436.21      428.24     19.85 o 
   1   5  10      177.29      235.62     21.98 o 
   2   5  10      631.53      662.90     42.38 o 
   3   5  10      540.69      513.62     36.03 o 
   4   5  10      203.47      237.84     26.46 o 
   5   5  10       40.55       62.36     19.00 o 
   6   5  10      336.78      314.27     29.38 o 
   7   5  10      175.27      227.93     36.04 o 
   8   5  10       18.12        6.88     19.86 o 
  -8   6  10      250.97      312.09     43.92 o 
  -7   6  10      135.35      116.43     39.67 o 
  -6   6  10       27.05        8.07     21.38 o 
  -5   6  10      637.14      684.16     43.35 o 
  -4   6  10       59.98       55.12     14.32 o 
  -3   6  10     1941.00     1912.53     65.02 o 
  -2   6  10      561.16      564.65     30.61 o 
  -1   6  10        1.48       -0.07      9.23 o 
   0   6  10       33.36       30.38     12.27 o 
   1   6  10      808.97      811.03     36.62 o 
   2   6  10     1155.41     1061.67     44.38 o 
   3   6  10     1004.67     1046.29     47.67 o 
   4   6  10       23.58       93.09     41.64 o 
   5   6  10       50.53       51.40     21.77 o 
   6   6  10       31.81       43.71     24.12 o 
   7   6  10        3.73       22.79     39.67 o 
   8   6  10      901.05      880.60     83.85 o 
  -7   7  10       50.45       34.91     27.36 o 
  -6   7  10      199.16      181.94     23.20 o 
  -5   7  10      448.58      526.07     57.73 o 
  -4   7  10      628.21      651.42     34.57 o 
  -3   7  10      564.81      563.85     33.76 o 
  -2   7  10      109.18      143.97     27.56 o 
  -1   7  10      821.48      759.12     46.79 o 
   0   7  10      429.03      497.25     40.46 o 
   1   7  10      431.64      355.81     25.26 o 
   2   7  10      267.42      267.56     24.36 o 
   3   7  10        9.33       -3.23     12.98 o 
   4   7  10      689.89      662.20     41.91 o 
   5   7  10      106.38      131.81     27.62 o 
   6   7  10      104.15       74.48     29.22 o 
   7   7  10       48.60       35.87     23.82 o 
  -7   8  10      951.88      983.93     78.80 o 
  -6   8  10      700.33      680.13     63.34 o 
  -5   8  10        0.24       23.77     19.42 o 
  -4   8  10      218.70      164.16     27.39 o 
  -3   8  10       45.58       45.23     17.63 o 
  -2   8  10      922.01      910.62     44.66 o 
  -1   8  10     1233.79     1225.45     47.36 o 
   0   8  10       96.76      130.63     29.76 o 
   1   8  10      171.54      223.49     25.16 o 
   2   8  10       83.03      111.20     21.70 o 
   3   8  10      104.33      104.74     20.53 o 
   4   8  10      452.95      541.30     43.68 o 
   5   8  10       33.51       10.11     14.89 o 
   6   8  10       68.69       60.08     34.95 o 
  -6   9  10       62.89       87.54     41.51 o 
  -5   9  10      125.35      174.35     36.90 o 
  -4   9  10     1303.18     1278.85     62.39 o 
  -3   9  10       54.11       62.00     27.80 o 
  -2   9  10       38.80       31.74     25.14 o 
  -1   9  10      393.63      397.96     47.48 o 
   0   9  10       82.14      106.21     32.14 o 
   1   9  10      749.17      826.26     54.05 o 
   2   9  10      602.39      562.55     48.33 o 
   3   9  10      505.52      456.63     40.58 o 
   4   9  10      116.79      199.58     35.36 o 
   5   9  10      169.36      141.27     36.53 o 
  -4  10  10      201.84      222.34     33.21 o 
  -3  10  10       36.16       57.14     34.48 o 
  -2  10  10        5.97       -8.10     16.54 o 
  -1  10  10      139.93      155.09     51.73 o 
   0  10  10     1281.74     1271.99     89.89 o 
   1  10  10      329.69      394.55     56.84 o 
   2  10  10      275.57      328.15     46.36 o 
   3  10  10        3.80      -17.46     20.18 o 
   4  10  10        2.89       -1.05     16.88 o 
  -2  11  10      915.02      784.48     83.36 o 
  -1  11  10      220.83      287.30    107.70 o 
   0  11  10      815.32      818.82     91.66 o 
   1  11  10      255.06      249.64     41.40 o 
   2  11  10        4.74      -16.76     22.00 o 
  -8   1  11     1257.33     1265.10     78.25 o 
  -7   1  11       64.42      147.64     25.08 o 
  -6   1  11      804.66      739.77     48.81 o 
  -5   1  11      143.17      225.90     31.86 o 
  -4   1  11     1863.32     2029.93     84.07 o 
  -3   1  11       11.80        5.68     15.08 o 
  -2   1  11     3774.90     3553.44    114.22 o 
  -1   1  11      713.21      710.14     29.88 o 
   0   1  11     1713.14     1610.29     43.36 o 
   1   1  11     1073.70     1103.47     39.25 o 
   2   1  11     1381.71     1398.44     48.85 o 
   3   1  11     1485.57     1509.57     67.97 o 
   4   1  11      117.37      153.37     24.73 o 
   5   1  11     1758.19     1784.32     81.40 o 
   6   1  11       71.81       86.97     24.26 o 
   7   1  11      366.60      386.20     41.86 o 
   8   1  11       28.11       17.15     23.17 o 
  -8   2  11        8.25       11.12     20.73 o 
  -7   2  11     1411.05     1356.55     82.44 o 
  -6   2  11      986.23      932.28     53.74 o 
  -5   2  11     2153.56     2072.44     80.32 o 
  -4   2  11      503.04      584.38     43.03 o 
  -3   2  11      294.54      278.81     29.75 o 
  -2   2  11     1404.74     1434.04     60.32 o 
  -1   2  11      212.54      224.36     19.70 o 
   0   2  11     5726.34     5796.64    121.68 o 
   1   2  11     1910.21     1902.12     47.81 o 
   2   2  11        2.74       26.78     14.21 o 
   3   2  11      234.07      272.39     31.12 o 
   4   2  11      882.05      876.82     46.08 o 
   5   2  11     1158.16     1160.24     63.45 o 
   6   2  11     1480.63     1500.10     82.35 o 
   7   2  11       37.52       20.78     20.01 o 
   8   2  11        9.61       48.18     27.92 o 
  -8   3  11        7.54       48.55     28.09 o 
  -7   3  11      155.56      255.11     36.31 o 
  -6   3  11      526.85      522.12     53.24 o 
  -5   3  11      350.29      354.05     54.46 o 
  -4   3  11      312.81      350.70     36.12 o 
  -3   3  11       42.89       35.20     29.02 o 
  -2   3  11     2410.78     2279.40     63.80 o 
  -1   3  11       53.23       85.05     16.42 o 
   0   3  11      242.55      339.61     39.43 o 
   1   3  11        0.46       25.15     11.18 o 
   2   3  11       29.83       29.25     12.99 o 
   3   3  11      361.89      342.02     28.33 o 
   4   3  11      541.92      540.52     41.82 o 
   5   3  11      307.60      296.55     38.26 o 
   6   3  11       56.08       17.26     20.01 o 
   7   3  11       77.93       99.01     26.15 o 
   8   3  11        3.96      -17.23     23.75 o 
  -8   4  11      329.05      334.55     42.46 o 
  -7   4  11       25.35       23.46     23.71 o 
  -6   4  11        8.00        0.89     16.85 o 
  -5   4  11        5.52       50.99     54.81 o 
  -4   4  11     3166.33     3179.21    120.48 o 
  -3   4  11     1393.24     1387.44     59.31 o 
  -2   4  11      111.01      131.13     19.82 o 
  -1   4  11      559.87      556.19     30.28 o 
   0   4  11      104.54      137.85     19.96 o 
   1   4  11      107.96      129.92     18.59 o 
   2   4  11     2277.93     2261.34     74.96 o 
   3   4  11        8.64       31.20     16.30 o 
   4   4  11      602.03      687.86     38.98 o 
   5   4  11      205.03      269.16     36.22 o 
   6   4  11        0.30       30.17     31.37 o 
   7   4  11       53.74       61.88     25.79 o 
  -7   5  11      254.64      213.24     34.42 o 
  -6   5  11     2092.99     2032.58     93.52 o 
  -5   5  11      317.64      321.01     32.23 o 
  -4   5  11      869.21      833.86     44.36 o 
  -3   5  11       98.92       97.73     17.09 o 
  -2   5  11        7.01       49.28     19.79 o 
  -1   5  11     1842.02     1821.26     54.97 o 
   0   5  11     1762.44     1640.75     66.93 o 
   1   5  11      308.15      333.30     25.32 o 
   2   5  11     1825.83     1788.75     64.56 o 
   3   5  11        1.22       16.19     15.77 o 
   4   5  11       95.84      189.92     42.54 o 
   5   5  11     1201.97     1129.09     68.62 o 
   6   5  11       10.57       17.90     20.52 o 
   7   5  11      618.71      587.92     60.64 o 
  -7   6  11      394.03      381.74     45.98 o 
  -6   6  11      277.69      302.10     44.79 o 
  -5   6  11      105.29      133.34     30.02 o 
  -4   6  11      102.54       96.62     23.58 o 
  -3   6  11      518.74      450.50     27.03 o 
  -2   6  11      113.10      126.62     17.05 o 
  -1   6  11      117.51      156.92     19.82 o 
   0   6  11       40.24       69.75     20.05 o 
   1   6  11      603.68      632.99     43.17 o 
   2   6  11        9.91       11.08     16.09 o 
   3   6  11       26.65       67.73     28.52 o 
   4   6  11       38.62       59.85     20.72 o 
   5   6  11        8.17       -1.73     18.60 o 
   6   6  11       42.39       38.42     30.12 o 
  -6   7  11       35.45       65.70     27.96 o 
  -5   7  11      305.46      333.00     33.89 o 
  -4   7  11      443.05      437.04     41.35 o 
  -3   7  11     1165.22     1029.82     42.04 o 
  -2   7  11      341.33      323.45     28.95 o 
  -1   7  11      233.10      254.23     59.02 o 
   0   7  11       41.32       51.80     22.51 o 
   1   7  11      211.71      282.09     57.59 o 
   2   7  11       83.33      101.41     22.33 o 
   3   7  11      968.85      989.46     53.19 o 
   4   7  11      142.53      205.98     35.03 o 
   5   7  11        4.97       12.98     21.99 o 
   6   7  11      121.69      200.02     35.23 o 
  -5   8  11      178.74      164.13     38.04 o 
  -4   8  11      407.24      418.94     42.08 o 
  -3   8  11       37.68       35.21     15.63 o 
  -2   8  11      212.83      204.30     32.32 o 
  -1   8  11       13.81        7.45     18.51 o 
   0   8  11       27.76       48.27     19.56 o 
   1   8  11        6.58       -1.76     16.54 o 
   2   8  11       81.20       98.51     30.78 o 
   3   8  11      146.83      147.93     27.19 o 
   4   8  11        1.28       20.91     20.90 o 
   5   8  11       16.49       45.71     31.24 o 
  -4   9  11        5.80       20.57     26.77 o 
  -3   9  11      229.50      188.89     33.32 o 
  -2   9  11      510.53      494.99     51.01 o 
  -1   9  11      286.62      355.99     41.43 o 
   0   9  11        0.38       15.51     20.07 o 
   1   9  11      127.77      156.55     41.74 o 
   2   9  11       15.45       28.51     25.29 o 
   3   9  11      175.33      130.57     44.34 o 
   4   9  11       65.86      -18.07     35.23 o 
  -2  10  11      133.52      181.08     74.43 o 
  -1  10  11      400.88      317.17     58.10 o 
   0  10  11      286.96      257.75     50.46 o 
   1  10  11      288.45      275.31     51.32 o 
  -7   0  12      115.00      204.45     57.10 o 
  -6   0  12     1041.22     1059.17     90.36 o 
  -5   0  12     2821.12     2857.89    161.08 o 
  -4   0  12      546.66      455.34     89.03 o 
  -3   0  12     5273.83     5159.50    242.62 o 
  -2   0  12      239.08      260.45     47.11 o 
  -1   0  12      196.67      303.54     82.45 o 
   0   0  12     2174.22     2058.85     75.25 o 
   1   0  12     1276.50     1155.01     70.21 o 
   2   0  12     1831.75     1877.32    105.96 o 
   3   0  12     3683.93     3648.17    203.86 o 
   4   0  12      345.79      293.46     51.77 o 
   5   0  12      296.02      240.79     50.46 o 
   6   0  12      564.27      548.46     63.74 o 
   7   0  12       31.28       67.99     30.12 o 
  -7   1  12       33.19      104.52     44.56 o 
  -6   1  12       21.74       33.14     24.53 o 
  -5   1  12      147.67      101.03     25.78 o 
  -4   1  12        5.86        9.03     17.89 o 
  -3   1  12      468.98      471.66     47.93 o 
  -2   1  12      802.39      858.10     53.67 o 
  -1   1  12      292.56      273.86     35.62 o 
   0   1  12       83.96      126.15     20.43 o 
   1   1  12      180.47      206.33     21.87 o 
   2   1  12       17.04       26.63     14.36 o 
   3   1  12      350.42      413.39     37.22 o 
   4   1  12       52.81       83.98     24.73 o 
   5   1  12      281.47      329.59     38.94 o 
   6   1  12        1.82       90.96     51.58 o 
   7   1  12        0.45        6.96     24.82 o 
  -7   2  12      387.87      365.86     46.23 o 
  -6   2  12      226.52      205.95     37.81 o 
  -5   2  12        1.31       -3.39     15.81 o 
  -4   2  12      558.17      592.89     42.93 o 
  -3   2  12       19.20       90.32     27.00 o 
  -2   2  12      908.35      906.27     80.72 o 
  -1   2  12      803.05      874.61     48.11 o 
   0   2  12        0.89       -1.62     19.36 o 
   1   2  12       19.69       15.24     11.96 o 
   2   2  12       50.43       48.48     14.78 o 
   3   2  12      318.67      308.57     46.93 o 
   4   2  12      564.17      537.28     47.16 o 
   5   2  12       51.45       53.28     21.32 o 
   6   2  12      160.45      234.43     39.85 o 
   7   2  12        9.15        0.38     17.48 o 
  -7   3  12      456.71      469.83     75.61 o 
  -6   3  12      267.14      267.76     37.76 o 
  -5   3  12      459.43      373.61     37.44 o 
  -4   3  12     1614.56     1578.85     81.58 o 
  -3   3  12       12.51       17.64     16.21 o 
  -2   3  12        7.63       44.52     16.22 o 
  -1   3  12      910.04      869.82     40.22 o 
   0   3  12      234.93      252.23     25.78 o 
   1   3  12     1852.62     1912.43     64.96 o 
   2   3  12      168.65      187.70     28.76 o 
   3   3  12      376.45      400.23     35.41 o 
   4   3  12       68.08       72.60     25.71 o 
   5   3  12      100.24      101.17     29.49 o 
   6   3  12      402.50      421.61     39.73 o 
  -6   4  12        5.21        4.65     20.48 o 
  -5   4  12       24.16       28.03     20.62 o 
  -4   4  12      269.91      251.46     33.14 o 
  -3   4  12     1187.89     1220.56     68.75 o 
  -2   4  12       13.86       16.41     22.13 o 
  -1   4  12       84.35      104.69     18.45 o 
   0   4  12      235.91      301.35     31.28 o 
   1   4  12      717.52      718.01     44.79 o 
   2   4  12      337.24      302.02     21.94 o 
   3   4  12      832.57      785.74     59.16 o 
   4   4  12      232.22      176.63     30.53 o 
   5   4  12       53.55       27.26     23.37 o 
   6   4  12      193.29      157.30     33.03 o 
  -6   5  12      402.10      343.42     49.46 o 
  -5   5  12      827.59      872.68     58.76 o 
  -4   5  12       49.73       52.24     24.72 o 
  -3   5  12      852.03      765.21     49.40 o 
  -2   5  12        0.91       18.76     18.59 o 
  -1   5  12      290.70      324.84     30.34 o 
   0   5  12        7.95       28.32     20.17 o 
   1   5  12     1102.06      994.51     58.18 o 
   2   5  12      620.93      582.30     45.69 o 
   3   5  12      376.77      370.70     34.26 o 
   4   5  12       15.84       29.35     17.33 o 
   5   5  12      371.25      418.78     41.80 o 
  -5   6  12       82.21       81.32     34.13 o 
  -4   6  12      594.97      581.98     51.76 o 
  -3   6  12       32.99       42.32     22.05 o 
  -2   6  12     1007.67     1036.48     80.42 o 
  -1   6  12      774.64      753.19     52.53 o 
   0   6  12      654.11      673.32     41.34 o 
   1   6  12        0.39      -10.54     21.97 o 
   2   6  12      640.48      582.59     41.50 o 
   3   6  12      566.06      560.69     45.81 o 
   4   6  12      464.16      493.69     47.88 o 
   5   6  12       15.91        1.37     22.33 o 
  -4   7  12      211.08      234.40     33.70 o 
  -3   7  12      355.33      425.41     50.18 o 
  -2   7  12      458.71      499.32     61.08 o 
  -1   7  12        0.54        4.92     18.36 o 
   0   7  12      475.63      411.29     35.15 o 
   1   7  12      599.42      644.73     53.55 o 
   2   7  12        6.77        3.09     17.84 o 
   3   7  12      303.13      251.89     35.67 o 
   4   7  12       86.30       33.53     33.42 o 
  -3   8  12       23.07       38.34     31.23 o 
  -2   8  12       21.25       46.81     28.47 o 
  -1   8  12       62.48       69.82     27.24 o 
   0   8  12      574.17      520.30     42.16 o 
   1   8  12       83.31       90.61     28.72 o 
   2   8  12      324.27      421.65     87.99 o 
   3   8  12       45.02       58.76     37.58 o 
  -6   1  13      105.06       97.68     29.27 o 
  -5   1  13        9.40       15.78     17.14 o 
  -4   1  13      349.33      349.49     40.16 o 
  -3   1  13       78.48      169.51     40.75 o 
  -2   1  13       48.76       56.47     27.86 o 
  -1   1  13      178.52      261.47     32.92 o 
   0   1  13      164.93      169.28     35.73 o 
   1   1  13      300.56      284.73     38.38 o 
   2   1  13      392.44      381.67     32.14 o 
   3   1  13      363.72      356.64     35.44 o 
   4   1  13       29.37       54.99     37.60 o 
   5   1  13       77.17       81.43     27.03 o 
  -5   2  13        3.01       69.68     36.28 o 
  -4   2  13      860.11      838.96     56.03 o 
  -3   2  13     1476.96     1498.72     76.50 o 
  -2   2  13        6.88       48.09     21.11 o 
  -1   2  13      125.27      112.48     47.22 o 
   0   2  13      180.54      165.20     36.84 o 
   1   2  13       28.76       47.43     20.15 o 
   2   2  13     1014.94     1041.87     76.02 o 
   3   2  13      223.67      198.79     32.02 o 
   4   2  13       25.36       78.41     23.73 o 
   5   2  13       15.93       23.14     24.16 o 
  -5   3  13     1205.60     1082.91     64.68 o 
  -4   3  13        3.35        4.23     18.65 o 
  -3   3  13      260.03      233.23     31.36 o 
  -2   3  13      266.99      267.64     33.66 o 
  -1   3  13      321.27      312.19     47.65 o 
   0   3  13      102.85      184.92     39.33 o 
   1   3  13     1102.83     1050.67     57.38 o 
   2   3  13      696.51      623.17     55.83 o 
   3   3  13      227.35      192.21     38.17 o 
   4   3  13       32.27       67.88     27.53 o 
   5   3  13      113.99      151.47     39.71 o 
  -5   4  13      699.62      673.09     77.61 o 
  -4   4  13        1.34       -5.18     17.87 o 
  -3   4  13      177.70      141.93     28.52 o 
  -2   4  13     1219.71     1098.63     70.77 o 
  -1   4  13      197.07      176.40     36.30 o 
   0   4  13     1808.40     1803.79    115.95 o 
   1   4  13      150.71      179.54     29.34 o 
   2   4  13        3.21        2.72     26.25 o 
   3   4  13      293.56      231.15     45.72 o 
   4   4  13       92.85       58.91     33.34 o 
  -4   5  13      847.48      838.02     64.13 o 
  -3   5  13       47.08       29.70     26.58 o 
  -2   5  13      746.05      681.88     58.26 o 
  -1   5  13      540.73      549.93     59.33 o 
   0   5  13       95.73      171.91     32.33 o 
   1   5  13      137.23       93.99     35.50 o 
   2   5  13       17.69       27.60     19.93 o 
   3   5  13      466.36      504.37     58.28 o 
  -3   6  13      121.46      145.68     36.13 o 
  -2   6  13       58.21       46.96     29.01 o 
  -1   6  13      138.54       71.63     34.69 o 
   0   6  13       86.82       95.52     36.84 o 
   1   6  13      113.40      245.48     53.70 o 
   2   6  13       37.45       56.20     27.07 o 
  -3   0  14       22.53       -3.28     26.43 o 
  -2   0  14      610.26      581.71     93.82 o 
  -1   0  14      219.68      217.68     61.63 o 
   0   0  14      334.65      452.11     87.36 o 
   1   0  14      120.32      169.69     86.52 o 
   2   0  14      733.64      598.11     99.80 o 
   3   0  14      391.78      273.80    108.66 o 
  -3   1  14        3.20      -13.16     24.02 o 
  -2   1  14      603.25      539.59     49.05 o 
  -1   1  14       25.81       -4.44     27.98 o 
   0   1  14      184.04      231.43     65.10 o 
   1   1  14      240.41      181.80     61.18 o 
   2   1  14       20.04        9.46     29.50 o 
   3   1  14        7.28       21.66     43.80 o 
  -3   2  14       42.76       67.57     26.29 o 
  -2   2  14       15.71        2.32     18.72 o 
  -1   2  14       35.75       87.35     49.41 o 
   0   2  14      570.92      499.50     85.96 o 
   1   2  14       29.56       -9.57     30.34 o 
   2   2  14       85.33       35.00     44.96 o 
  -2   3  14       81.00       97.30     39.01 o 
  -1   3  14      102.56       58.45     33.63 o 
   0   3  14       13.72      -14.35     28.91 o 
   1   3  14      214.91      215.33     65.50 o 
                                                 
